# Supplementary material for: Integrated multiomics profiling elucidates the spatiotemporal metabolic dynamics and regulatory networks of the bioactive components of Trichosanthes kirilowii
Source: Front Plant Sci. 2026 Feb 17;17:1735703. doi: 10.3389/fpls.2026.1735703 (PMC12953388; doi:10.3389/fpls.2026.1735703)
Supplement: Supplementary file 2 [file Table1.xlsx]

## Sheet: TableS1 Primer
Primer sequences for qRT-PCR validation
Primer name	sequence
GADPH-FORWARD	AATGTCTTTCCGTGTTCCTACTGTC
GADPH-REVERSE	TCTTCCTTGATGGCTGTCTTAATATCC
CAS2-FORWARD	AGGATCGGCAGGCACGGTATC
CAS2-REVERSE	TTGGAATTGAGCAGCTCGGTGAC
HDR1-FORWARD	AACTGGCTACCCAAGGGTCCTATC
HDR1-REVERSE	CGCGTACAGACACGGCATGG
DXS2-FORWARD	AGCCTGCTGAGATGGTGGTAGAG
DXS2-REVERSE	AAACGGGTTGTCGGGATTCACG
MVK7-FORWARD	GGAGGTGGTGGTTGTGTTCTGAC
MVK7-REVERSE	CACTGGAAACTGCACGACTCTAGC
HMGR2-FORWARD	TTCAGCCGTCTTCATCGCAACAG
HMGR2-REVERSE	CCTCCTCCAACTGTACCCACCTC
HMGS3-FORWARD	GCATCAGGTCCTATCAGCATGGC
HMGS3-REVERSE	CTGGGATGGGCGTTATGGTCTTG
AACT7-FORWARD	CATGGCTCCTCTTTCCTCCGATTC
AACT7-REVERSE	AGCCGAGAAAGACGAAAGTGAACC
CYP81E-4-FORWARD	CCTCGGGATTGTTGAGCAAGTGAG
CYP81E-4-REVERSE	ATCGGAGCCTGCGTACTATGGAG
CHI1-FORWARD	TCGGCGGTGCTGGAGTTAGG
CHI1-REVERSE	CACAGCGTCCTCCTCCAAGTAAAC
HCT3-FORWARD	ACTCGTGAAGGTCGGCTCTGG
HCT3-REVERSE	GAGGAGGTTCGTGTTTGAGGGTTC
HCT1-FORWARD	CTTCAAATGCGGCGGCGTTTC
HCT1-REVERSE	CGGACCAGGTGTTGACGAAGTG
FLS2-FORWARD	TTGAACAGGGAAACATGCGAGGAG
FLS2-REVERSE	CAATCCATCAGCACCAGGTAGGC
CYP98A-1-FORWARD	TCCGCTGGATGTTCCCTCTCG
CYP98A-1-REVERSE	TGGTTCTTGACATTGCCGCTCTG
CYP73A-1-FORWARD	GGTGGTTACGACATTCCTGCTGAG
CYP73A-1-REVERSE	GACCTTCGCCTCCTCCTCCAAG
CYP75B1-2-FORWARD	AGCGGCGAAGAAACCCACTTTG
CYP75B1-2-REVERSE	GATGCGTCCTACTCTGTGCGAAG
CHS3-FORWARD	TCCCGAAGAATCTCCTCCGTCAG
CHS3-REVERSE	CAGCGTTCTCCAATCCGACTATCC
GA2ox2-FORWARD	AATTCCGCCACTTCACAGCTCAG
GA2ox2-REVERSE	TCCTCCTCAACGCTAATCCACTCC
GA20ox6-FORWARD	AACTCCGCCGCCCGTAATTTTC
GA20ox6-REVERSE	ATCCGCCTCCGCTTCTCCAG
SQS3-FORWARD	TAACGACGCCAGAAGGGAGGAC
SQS3-REVERSE	CGGCTGCTGTGGACCTAATGC
CCR4-FORWARD	GCGTCTTCCACCTTGCGTCTC
CCR4-REVERSE	TTGTACCCCAGCCTCCTTAGCC
CSE7-FORWARD	GCTTGATCGGAGGGAGAGGAGTC
CSE7-REVERSE	CTACGCTCGCCATTCTGTCAGTC
CSE1-FORWARD	CACCATCTCCAACCTCCGCTTTAC
CSE1-REVERSE	TCGCTGTTTGTGGGTTTGTTTGTG
4CL14-FORWARD	TCTCTGACGCCGCTGTGATACC
4CL14-REVERSE	TTGTATGGTGCCACCTGTCTTGC
CYP73A1-FORWARD	GGTGGTTACGACATTCCTGCTGAG
CYP73A1-REVERSE	GACCTTCGCCTCCTCCTCCAAG
PAL4-FORWARD	AGTGAAGCGGATGGTGGAGGAG
PAL4-REVERSE	ACTCTCGCCGACTCTGACAGC
CYP81E-6-FORWARD	CGTAGTGTGGTTGTAGCCGATGAG
CYP81E-6-REVERSE	CCTCGTGGTGGTCGTCTCCTC
PRDx6-2-FORWARD	TTGACCATCGCTGCTCGTGATTC
PRDx6-2-REVERSE	GGAGAGAGTGGAGAAGGGTGAAGG
CCoAOMT1-FORWARD	GCATTGGCGTGTCAGGTGGAG
CCoAOMT1-REVERSE	CGTCAAGGTTGGAGGAGTGATTGG
F5H2-FORWARD	CGGGCTAACCATCATCGGCAAC
F5H2-REVERSE	CGAGGCGGAGGTGGAAGAGG
F5H1-FORWARD	AGACGGTAGCATCGGCGATAGAG
F5H1-REVERSE	ACGACTTGGGCGAGTTCTTGTTG
COMT1-FORWARD	GGCAAAGAAAGGACCCAGAAGGAG
COMT1-REVERSE	CCCAGAAAGGCAGATGCGGAAG
CAD3-FORWARD	GTGAACGTCGGTATGGCAGAGTC
CAD3-REVERSE	CAGCAAGAGACCCATCTGGTTTCC
CAD1-FORWARD	CGACGACGAACCTGTATCTGACG
CAD1-REVERSE	AAGCATGACGGAGACGCAAGAAG

## Sheet: TableS2 Met
ID	Name	Formula	Molecular Weight	RT [min]	m/z	mzCloud_Results	mzVault_Results	MassList_Results	Class_I	Class_II	Class_III	Class_IV	all_Tkzi_1	all_Tkzi_2	all_Tkzi_3	all_Tkzi_4	all_Tkzi_5	all_Tkzi_6	all_Tkpi_1	all_Tkpi_2	all_Tkpi_3	all_Tkpi_4	all_Tkpi_5	all_Tkpi_6	all_Tkgen_1	all_Tkgen_2	all_Tkgen_3	all_Tkgen_4	all_Tkgen_5	all_Tkgen_6	all_TkS_1	all_TkS_2	all_TkS_3	all_TkS_4	all_TkS_5	all_TkS_6	all_TkM_1	all_TkM_2	all_TkM_3	all_TkM_4	all_TkM_5	all_TkM_6	all_TkL_1	all_TkL_2	all_TkL_3	all_TkL_4	all_TkL_5	all_TkL_6	all_QC1
Com_22_neg	α,α-Trehalose	C12 H22 O11	342.116	1.366	341.109	Full match	Full match	Full match	Organic oxygen compounds	Organooxygen compounds	Carbohydrates and carbohydrate conjugates	O-glycosyl compounds	2.69258e+09	2.04693e+09	9.09804e+08	1.30064e+09	8.90508e+08	1.17506e+09	8.96871e+07	2.20693e+08	1.33283e+08	1.50268e+08	3.91997e+08	1.61867e+08	3.8795e+08	6.87063e+08	6.48227e+08	5.81659e+08	5.26696e+08	5.6341e+08	4.13482e+08	1.07693e+08	2.78631e+08	3.82588e+08	2.03131e+08	2.46949e+08	1.17755e+09	2.92735e+08	2.78035e+09	2.28959e+08	6.74662e+08	6.29181e+08	2.27071e+08	1.58665e+09	8.23383e+08	9.18592e+08	5.41958e+08	1.46012e+08	6.20469e+08
Com_97_neg	Vanillic acid	C8 H8 O4	168.042	4.946	167.035	Full match	Full match	Full match	Benzenoids	Benzene and substituted derivatives	Benzoic acids and derivatives	M-methoxybenzoic acids and derivatives	5.96878e+07	2.45041e+08	6.85032e+07	7.43343e+07	2.66112e+07	9.22571e+07	4.84104e+08	2.8687e+08	3.69678e+08	3.13031e+08	6.95165e+08	3.12718e+08	9.46655e+07	1.08586e+08	4.61843e+07	9.85318e+07	1.34626e+08	1.23331e+08	1.41835e+07	2.28034e+07	2.2838e+07	2.1037e+07	7.53917e+07	2.58689e+07	2.34993e+08	1.25009e+08	2.64424e+08	2.10931e+08	2.39388e+08	2.69632e+08	5.97313e+08	2.35381e+08	2.67391e+08	1.65514e+08	2.40638e+08	4.20039e+08	2.65335e+08
Com_101_neg	Glutaconic acid	C5 H6 O4	130.027	1.51	111.009	Full match	Full match	Full match	Organic acids and derivatives	Carboxylic acids and derivatives	Tricarboxylic acids and derivatives	Tricarboxylic acids and derivatives	4.33981e+07	1.75708e+08	1.1188e+08	9.00747e+07	1.14473e+08	8.69783e+07	7.03827e+07	2.6894e+07	1.71343e+08	1.27036e+08	2.28693e+08	1.02658e+08	3.56079e+08	6.48224e+08	5.19724e+08	7.59917e+08	3.66523e+08	1.08004e+09	2.13873e+08	1.41343e+08	1.75129e+08	1.75838e+08	1.44599e+08	2.12916e+08	1.32008e+08	1.24454e+08	1.49536e+08	1.62839e+08	1.74084e+08	9.12326e+07	1.74912e+08	1.44021e+08	2.60309e+08	6.14257e+07	3.3924e+08	2.19307e+08	3.34805e+08
Com_131_neg	(2R)-2,3-Dihydroxypropanoic acid	C3 H6 O4	106.027	1.358	105.019	Full match	Full match	No results	Organic oxygen compounds	Organooxygen compounds	Carbohydrates and carbohydrate conjugates	Sugar acids and derivatives	2.23718e+07	1.95868e+07	1.38305e+07	1.14175e+07	7.6049e+06	8.96841e+06	1.74847e+07	2.79477e+07	3.66352e+07	1.23449e+08	2.94709e+08	2.59411e+07	8.1886e+06	2.00322e+07	1.71134e+07	1.48351e+07	8.55313e+06	1.17302e+07	3.01141e+07	2.63856e+07	2.48154e+07	3.02367e+07	2.24597e+07	3.82012e+07	6.29366e+07	2.05605e+07	2.9162e+08	1.47987e+07	6.86931e+07	9.54216e+07	3.16516e+07	4.55388e+07	6.02165e+07	4.22662e+07	1.62741e+08	8.61641e+07	3.20161e+07
Com_136_neg	L-Threonic acid	C4 H8 O5	136.037	1.321	135.03	Full match	Full match	No results	Organic oxygen compounds	Organooxygen compounds	Carbohydrates and carbohydrate conjugates	Sugar acids and derivatives	1.89756e+07	2.94864e+07	3.06487e+07	2.06026e+07	1.47068e+07	1.75069e+07	2.94699e+07	6.13812e+07	8.0573e+07	1.67825e+08	1.75034e+08	6.13983e+07	9.18309e+06	3.72695e+07	1.61169e+07	1.67852e+07	6.38606e+06	2.1176e+07	1.92029e+08	1.97733e+08	3.14865e+08	1.34137e+08	9.79206e+07	2.3796e+08	9.87209e+07	8.52753e+07	4.02519e+08	6.32003e+07	1.51007e+08	1.28227e+08	9.96916e+07	1.40508e+08	1.83701e+08	7.00881e+07	3.88458e+08	1.42498e+08	1.09987e+08
Com_137_neg	D-(-)-Glutamine	C5 H10 N2 O3	146.069	1.267	145.062	Full match	Full match	Full match	Organic acids and derivatives	Carboxylic acids and derivatives	Amino acids, peptides, and analogues	D-alpha-amino acids	5.32865e+07	5.50194e+07	1.00327e+08	4.47405e+07	7.7656e+07	5.32346e+07	8.06858e+06	1.04743e+07	9.85206e+06	1.9649e+07	4.91248e+07	1.65505e+07	3.51605e+07	7.06534e+07	8.02659e+07	9.55605e+07	6.5048e+07	1.28034e+08	2.48181e+08	2.09243e+08	3.03084e+08	1.4412e+08	6.80429e+07	2.17687e+08	2.72355e+07	1.71335e+07	2.53928e+08	2.22963e+07	8.41916e+07	8.88369e+07	3.12808e+07	4.7349e+07	3.33861e+07	2.23528e+07	8.64235e+07	3.38836e+07	8.05338e+07
Com_211_neg	D-Saccharic acid	C6 H10 O8	210.037	1.318	209.03	Full match	Full match	Full match	Organic oxygen compounds	Organooxygen compounds	Carbohydrates and carbohydrate conjugates	Glucuronic acid derivatives	3.56474e+08	2.02356e+08	2.47228e+08	1.91703e+08	1.20166e+08	9.71313e+07	4.36734e+06	1.48038e+06	6.30788e+06	7.85164e+06	7.46742e+06	3.39987e+06	4.08189e+06	3.08658e+06	1.54854e+07	1.57226e+06	8.23116e+06	2.31582e+06	3.43397e+07	6.3189e+07	3.75948e+07	4.41995e+07	1.2702e+07	6.93026e+07	7.66115e+06	4.67966e+06	1.83522e+07	4.67835e+06	5.42787e+06	1.19254e+07	2.61018e+07	1.7142e+07	2.19152e+07	1.06959e+07	1.73755e+07	5.55571e+06	1.3969e+07
Com_238_neg	Dodecanedioic acid	C12 H22 O4	230.152	5.762	229.144	Full match	Full match	Full match	Lipids and lipid-like molecules	Fatty Acyls	Fatty acids and conjugates	Medium-chain fatty acids	6.31812e+06	6.41218e+06	3.67733e+06	1.11788e+06	3.20556e+06	1.25966e+06	2.55431e+07	5.02066e+07	8.39413e+07	8.11616e+07	3.2705e+07	1.52238e+07	8.16224e+07	2.12738e+08	1.23866e+08	1.33187e+08	6.54324e+07	9.29825e+07	2.67114e+08	1.08247e+08	1.94975e+08	2.43838e+08	1.20354e+08	1.70081e+08	6.61529e+07	4.92721e+07	1.52061e+08	5.56923e+07	1.90461e+08	2.11442e+08	7.62289e+07	1.07525e+08	1.63402e+08	7.17377e+07	5.26346e+07	1.38865e+08	1.09207e+08
Com_251_neg	δ-Ribono-1,4-lactone	C5 H8 O5	148.037	2.684	147.03	Full match	Full match	Full match	Organic oxygen compounds	Organooxygen compounds	Carbohydrates and carbohydrate conjugates	Pentoses	2.6862e+07	7.07328e+07	2.25252e+07	2.83381e+07	2.10646e+07	1.189e+07	1.79608e+07	1.82198e+07	2.40535e+07	3.05927e+07	4.05351e+07	1.96559e+07	3.29807e+07	5.57659e+07	5.96814e+07	5.29073e+07	3.77619e+07	4.19186e+07	4.71803e+08	2.94265e+08	5.95468e+08	4.41031e+08	2.87444e+08	4.72189e+08	4.45594e+07	3.38838e+07	5.20888e+07	3.75667e+07	1.41154e+08	8.05822e+07	8.74734e+07	8.91098e+07	8.90574e+07	5.77124e+07	8.93192e+07	5.93114e+07	1.53694e+08
Com_266_neg	Citraconic acid	C5 H6 O4	130.027	2.12	129.02	Full match	Full match	Full match	Lipids and lipid-like molecules	Fatty Acyls	Fatty acids and conjugates	Methyl-branched fatty acids	1.12766e+08	1.30254e+08	7.17623e+07	6.50347e+07	4.87072e+07	4.8679e+07	2.91313e+07	3.75829e+07	7.15206e+07	6.98432e+07	8.48306e+07	4.17396e+07	3.22783e+07	5.6122e+07	1.5716e+08	1.25098e+08	7.97137e+07	6.68309e+07	3.82749e+07	2.2789e+07	3.18748e+07	2.39733e+07	2.74822e+07	2.95132e+07	5.28315e+07	5.27293e+07	1.05098e+08	2.59096e+07	7.2539e+07	8.0088e+07	1.03512e+08	8.193e+07	3.18245e+08	7.81183e+07	1.67616e+08	9.85638e+07	5.43085e+07
Com_305_neg	Genistein	C15 H10 O5	270.053	5.652	269.046	Full match	Full match	Full match	Phenylpropanoids and polyketides	Isoflavonoids	Isoflav-2-enes	Isoflavones	707804	339105	224837	659158	130551	129377	5.81059e+07	1.13532e+08	1.22771e+08	1.02763e+08	9.82271e+07	1.20985e+08	2.2495e+06	393075	2.58408e+07	1.05002e+07	143119	162031	1.18718e+08	7.99165e+07	9.79328e+07	1.17127e+08	1.45088e+08	1.04957e+08	7.81583e+07	2.2184e+07	5.29533e+07	9.38747e+07	4.585e+07	5.19099e+07	8.57039e+07	8.44854e+07	8.15595e+07	3.22338e+07	3.54833e+07	1.10851e+08	1.04057e+08
Com_344_neg	2-Isopropylmalic acid	C7 H12 O5	176.069	5.413	175.061	Full match	Full match	Full match	Lipids and lipid-like molecules	Fatty Acyls	Fatty acids and conjugates	Hydroxy fatty acids	4.65102e+07	2.84149e+08	7.71672e+07	1.21716e+08	4.86899e+07	5.77989e+07	4.47221e+06	6.7757e+06	2.48205e+07	1.3073e+07	1.82913e+07	6.65979e+06	1.59454e+07	3.91564e+07	2.44676e+07	4.32676e+07	1.58558e+07	5.3763e+07	1.2802e+08	9.29467e+07	1.10112e+08	7.15902e+07	5.80541e+07	7.44659e+07	2.01331e+07	3.00443e+07	3.15243e+07	8.84692e+06	2.48962e+07	2.43463e+07	2.30211e+07	5.14215e+07	5.15528e+07	1.34972e+07	7.53381e+07	1.72636e+07	5.65118e+07
Com_440_neg	Azelaic acid	C9 H16 O4	188.105	5.802	187.098	Full match	Full match	Full match	Lipids and lipid-like molecules	Fatty Acyls	Fatty acids and conjugates	Medium-chain fatty acids	1.36303e+07	1.54522e+07	9.80809e+06	5.14871e+06	2.52306e+07	5.78043e+06	2.94424e+06	2.58394e+06	4.19327e+06	4.15503e+06	5.86689e+06	3.47167e+06	6.79168e+07	8.26902e+07	9.63237e+07	8.90442e+07	3.73057e+07	1.16645e+08	6.07973e+07	5.60767e+07	4.05438e+07	3.69043e+07	3.65399e+07	4.5448e+07	5.45542e+06	5.87235e+06	2.93097e+07	8.54285e+06	1.37353e+07	1.07765e+07	9.74323e+06	7.91457e+06	9.24383e+06	5.29159e+06	1.32383e+07	7.29496e+06	2.67246e+07
Com_589_neg	3,5-Dihydroxybenzoic acid	C7 H6 O4	154.027	5.451	153.019	Full match	Full match	Full match	Benzenoids	Benzene and substituted derivatives	Benzoic acids and derivatives	Hydroxybenzoic acid derivatives	5.57126e+07	2.31583e+08	4.82382e+07	2.88273e+07	1.09686e+08	1.07147e+08	948239	879697	1.41252e+06	779735	1.1045e+06	881120	4.23964e+06	2.96499e+06	3.51723e+06	4.70553e+06	6.449e+06	3.57965e+06	1.59193e+07	1.04537e+07	1.41325e+07	1.39459e+07	9.09149e+06	1.99191e+07	1.41699e+06	1.13519e+06	2.33034e+06	4.00136e+06	4.10489e+06	3.91823e+06	4.72236e+06	2.68351e+06	2.71687e+06	1.22821e+06	3.3908e+06	1.63436e+06	2.1857e+07
Com_683_neg	D-(-)-Salicin	C13 H18 O7	286.105	4.598	331.103	Full match	Full match	Full match					1.57314e+07	1.2773e+07	3.75691e+06	6.30715e+06	8.45706e+06	2.64207e+06	3.24934e+07	5.16769e+07	4.63093e+07	4.19811e+07	5.19348e+07	4.69259e+07	4.83063e+07	6.28623e+07	1.05166e+07	3.61992e+07	6.6586e+07	1.24875e+08	2.33611e+07	4.39844e+07	3.82713e+07	2.35271e+07	2.62843e+07	4.9498e+07	6.00016e+07	7.12897e+07	8.71308e+07	3.03727e+07	6.01734e+07	4.80391e+07	4.23564e+07	5.98876e+07	5.86357e+07	1.46421e+07	4.63169e+07	5.12897e+07	4.35917e+07
Com_695_neg	2-Furoic acid	C5 H4 O3	112.016	2.072	111.009	Full match	Full match	Full match	Organoheterocyclic compounds	Furans	Furoic acid and derivatives	Furoic acids	1.37549e+08	3.27566e+08	1.9186e+08	1.28424e+08	1.22265e+08	1.19394e+08	3.92171e+07	4.89028e+07	1.04763e+08	7.13502e+07	1.0699e+08	6.48497e+07	2.58243e+08	4.63897e+08	6.57138e+08	5.04935e+08	3.09931e+08	7.22631e+08	2.40093e+08	1.2444e+08	2.19798e+08	1.73526e+08	1.21581e+08	1.75404e+08	8.80038e+07	6.23853e+07	1.14103e+08	1.08641e+08	8.39832e+07	8.9478e+07	1.02245e+08	1.35128e+08	1.51613e+08	6.32777e+07	1.46272e+08	1.0961e+08	2.59283e+08
Com_755_neg	N-Acetyl-L-phenylalanine	C11 H13 N O3	207.089	5.546	206.082	Full match	Full match	Full match	Organic acids and derivatives	Carboxylic acids and derivatives	Amino acids, peptides, and analogues	Phenylalanine and derivatives	2.15643e+07	3.5611e+07	5.64351e+07	6.7435e+06	4.10529e+07	1.15404e+07	3.9501e+06	2.08351e+06	3.47738e+06	2.34485e+06	6.17418e+06	2.47799e+06	5.78453e+06	1.31996e+07	1.98977e+06	4.67605e+06	1.03558e+07	5.79444e+06	980322	1.11832e+06	1.37694e+06	1.06919e+06	1.37665e+06	1.32738e+06	3.30108e+06	3.60259e+06	5.82295e+06	5.74712e+06	5.90834e+06	5.417e+06	5.99049e+06	3.60592e+06	5.05852e+06	1.83453e+06	6.72577e+06	4.31497e+06	8.78493e+06
Com_817_neg	D-(-)-Quinic acid	C7 H12 O6	192.063	1.344	191.056	Full match	Full match	Full match	Organic oxygen compounds	Organooxygen compounds	Alcohols and polyols	Quinic acids and derivatives	608792	2.49477e+06	283017	2.071e+06	1.09094e+06	1.36237e+06	6.47539e+06	7.29832e+06	8.39287e+06	1.6194e+07	3.3978e+07	7.01223e+06	229203	922135	405570	776522	343645	413545	8.56211e+06	7.08374e+06	8.18024e+06	8.10444e+06	5.77013e+06	1.05444e+07	1.66689e+07	2.5716e+07	3.61764e+07	8.74808e+06	2.25683e+07	3.60109e+07	1.91462e+07	2.14072e+07	2.0659e+07	1.03587e+07	6.84344e+07	1.78297e+07	9.99339e+06
Com_875_neg	3-Hydroxybenzoic acid	C7 H6 O3	138.032	5.306	137.025	Full match	Full match	Full match	Benzenoids	Benzene and substituted derivatives	Benzoic acids and derivatives	Hydroxybenzoic acid derivatives	2.78281e+07	1.01905e+08	1.83064e+07	3.22786e+07	2.89089e+07	3.42682e+07	2.28601e+07	4.29776e+07	3.54802e+07	4.44215e+07	7.28193e+07	3.94083e+07	4.60607e+06	2.29503e+07	1.21859e+07	9.72142e+06	9.62298e+06	1.53205e+07	4.05085e+07	1.14128e+07	3.3376e+07	3.74487e+07	2.13906e+07	4.55438e+07	1.24249e+07	3.68733e+07	5.1132e+07	9.34556e+07	2.47897e+07	5.55883e+07	4.14695e+07	4.23154e+07	3.39569e+07	2.72725e+07	4.56514e+07	5.4929e+07	4.90549e+07
Com_924_neg	Phenylacetaldehyde	C8 H8 O	120.058	5.268	119.05	Full match	Full match	No results	Benzenoids	Benzene and substituted derivatives	Phenylacetaldehydes	Phenylacetaldehydes	5.85005e+06	5.32561e+06	1.51043e+06	1.65733e+06	3.52759e+06	1.9102e+06	4.1867e+06	7.64258e+06	1.29977e+07	4.95398e+06	9.38284e+06	5.54331e+06	5.86993e+06	8.19037e+06	5.35647e+06	7.86062e+06	7.72e+06	9.74695e+06	2.1965e+07	1.79372e+07	3.58773e+07	2.92171e+07	1.93612e+07	4.0585e+07	5.93587e+06	3.18619e+06	7.86215e+06	6.73936e+06	7.19173e+06	8.44393e+06	8.73126e+06	4.62197e+06	8.14617e+06	2.89093e+06	8.66964e+06	7.00325e+06	1.00361e+07
Com_1083_neg	Fumaric acid	C4 H4 O4	116.011	2.37	115.004	Full match	Full match	Full match	Organic acids and derivatives	Carboxylic acids and derivatives	Dicarboxylic acids and derivatives	Dicarboxylic acids and derivatives	3.72102e+07	4.9361e+07	3.0527e+07	1.97522e+07	2.03447e+07	1.4904e+07	2.73159e+07	3.48199e+07	7.00143e+07	6.5915e+07	7.86028e+07	3.65603e+07	6.00385e+07	1.00488e+08	3.01678e+07	7.06731e+07	5.13934e+07	4.92644e+07	8.2764e+07	4.52627e+07	5.47538e+07	3.3948e+07	4.17936e+07	3.69056e+07	4.63971e+07	4.82059e+07	1.03722e+08	6.31016e+07	6.53169e+07	7.91599e+07	6.95033e+07	5.94382e+07	1.02172e+08	3.27509e+07	1.29356e+08	7.94231e+07	6.80542e+07
Com_1180_neg	5-Methoxysalicylic acid	C8 H8 O4	168.042	5.846	167.035	Full match	Full match	Full match	Benzenoids	Benzene and substituted derivatives	Benzoic acids and derivatives	M-methoxybenzoic acids and derivatives	1.12179e+07	6.5595e+07	1.77132e+07	3.04608e+07	1.10197e+07	1.9536e+07	1.83815e+06	1.64655e+06	2.69549e+06	2.46736e+06	4.79105e+06	2.6299e+06	1.61317e+06	1.99047e+06	1.70699e+06	1.6209e+06	1.11916e+06	1.60021e+06	870390	568123	587378	488106	678312	866340	1.54876e+06	1.22464e+06	4.05592e+06	3.80616e+06	3.01205e+06	3.8971e+06	4.38747e+06	3.39151e+06	4.30952e+06	2.44851e+06	4.4421e+06	4.54017e+06	4.58741e+06
Com_1207_neg	DL-Malic acid	C4 H6 O5	134.022	4.889	133.014	Full match	Full match	Full match	Organic acids and derivatives	Hydroxy acids and derivatives	Beta hydroxy acids and derivatives	Beta hydroxy acids and derivatives	5.28722e+07	5.72543e+07	5.66635e+07	2.77445e+07	2.63183e+07	2.42117e+07	4.73594e+07	8.35004e+07	1.34851e+08	1.55151e+08	1.4246e+08	8.16771e+07	9.328e+07	9.37417e+07	2.72432e+07	1.03095e+08	1.01442e+08	1.00428e+08	4.46692e+07	3.12554e+07	2.84011e+07	3.1243e+07	3.7612e+07	3.50901e+07	1.29051e+08	9.17214e+07	2.17552e+08	2.02971e+07	1.3716e+08	1.3436e+08	1.74061e+08	9.38335e+07	1.40344e+08	8.6124e+07	3.28777e+08	1.91964e+08	1.2084e+08
Com_1287_neg	Pyrogallol	C6 H6 O3	126.032	5.505	125.025	Full match	Full match	Full match	Benzenoids	Phenols	Benzenetriols and derivatives	5-unsubstituted pyrrogallols	8.38033e+06	7.55074e+06	5.68697e+06	5.87348e+06	2.73905e+06	3.19891e+06	3.78672e+06	9.35254e+06	4.84832e+06	7.13045e+06	6.60776e+06	1.67784e+07	4.00117e+06	4.3963e+06	4.16724e+06	4.90576e+06	3.43112e+06	4.2207e+06	6.38481e+06	3.65209e+06	7.34062e+06	5.96206e+06	6.08225e+06	6.97868e+06	2.98962e+07	2.17462e+07	3.00832e+07	7.25321e+07	3.46601e+07	3.44833e+07	1.90947e+07	2.29506e+07	5.68023e+07	7.34614e+06	2.76302e+07	2.47963e+07	1.66659e+07
Com_1302_neg	L-(-)-3-Phenyllactic acid	C9 H10 O3	166.063	5.185	165.056	Full match	Full match	Full match	Phenylpropanoids and polyketides	Phenylpropanoic acids	Not available	Phenylpropanoic acids	9.58011e+07	1.20468e+07	7.24982e+06	2.14688e+06	1.93712e+07	1.94812e+06	1.61035e+06	1.22391e+06	2.16946e+06	2.12444e+06	3.95946e+06	2.43532e+06	3.00431e+06	3.18144e+06	1.72164e+06	2.38229e+06	3.61687e+06	3.39552e+06	1.7194e+06	1.31743e+06	1.36984e+06	1.35145e+06	1.08168e+06	1.7159e+06	1.69761e+06	1.25557e+06	2.72896e+06	4.20204e+06	2.06305e+06	1.57406e+06	3.51892e+06	2.1185e+06	1.5915e+06	872685	2.76299e+06	2.49414e+06	4.88318e+06
Com_1386_neg	1,2,3-cyclopropanetricarboxylic acid	C6 H6 O6	174.016	2.137	173.009	Full match	Full match	Full match					8.52569e+07	1.34057e+08	3.65572e+07	5.3814e+07	2.25288e+07	1.78835e+07	1.57457e+07	2.53276e+07	4.74555e+07	2.49096e+07	2.6467e+07	1.41705e+07	4.07465e+07	1.17666e+08	1.8829e+08	1.25906e+08	8.44935e+07	1.0887e+08	4.25304e+07	1.75159e+07	3.87696e+07	2.78687e+07	2.12046e+07	2.96394e+07	3.02437e+07	3.10685e+07	2.20999e+07	4.0529e+07	1.55025e+07	1.47528e+07	2.1381e+07	4.91488e+07	3.24566e+07	1.04772e+07	7.662e+07	2.60722e+07	8.06375e+07
Com_2198_neg	α-D-Glucose-1,6-bisphosphate	C6 H14 O12 P2	339.996	1.494	338.988	Full match	Full match	Full match	Organic oxygen compounds	Organooxygen compounds	Carbohydrates and carbohydrate conjugates	Hexose phosphates	4.48955e+07	2.74918e+07	3.30626e+07	3.49104e+07	1.4138e+07	3.18773e+07	1.13531e+06	731270	1.27295e+06	1.07267e+06	1.30688e+06	687002	1.00509e+06	947988	780318	1.21362e+06	872078	1.26314e+06	5.40864e+06	4.46438e+06	3.29219e+06	3.33756e+06	3.36466e+06	3.28217e+06	1.80739e+06	2.38464e+06	2.90921e+06	1.02793e+06	1.21575e+06	1.25361e+06	1.42852e+06	1.74526e+06	1.68025e+06	4.81999e+06	4.62981e+06	1.58008e+06	4.05751e+06
Com_2851_neg	L-Glutamic acid	C5 H9 N O4	147.053	5.096	146.046	Full match	Full match	Full match	Organic acids and derivatives	Carboxylic acids and derivatives	Amino acids, peptides, and analogues	Glutamic acid and derivatives	4.58132e+06	3.24828e+06	3.354e+06	1.8367e+06	342744	1.28053e+06	1.11636e+06	1.32995e+06	2.43931e+06	1.17334e+06	1.004e+06	1.73294e+06	8.21249e+06	1.02298e+07	1.549e+06	7.75359e+06	1.26433e+07	4.51669e+06	517261	927427	510751	741498	541856	855552	1.56268e+06	2.37789e+06	1.26138e+06	5.70613e+06	2.35419e+06	1.97183e+06	1.58552e+06	1.61277e+06	980513	915112	2.21904e+06	2.05317e+06	2.84649e+06
Com_3124_neg	L-Phenylalanine	C9 H11 N O2	165.079	5.539	164.072	Full match	Full match	Full match	Organic acids and derivatives	Carboxylic acids and derivatives	Amino acids, peptides, and analogues	Phenylalanine and derivatives	7.17662e+06	9.73691e+06	2.05931e+07	2.49582e+06	1.50937e+07	3.82089e+06	3.59174e+06	2.17077e+06	1.3134e+06	2.27542e+06	3.2825e+06	1.50444e+06	2.39637e+06	6.33572e+06	2.2673e+06	4.08134e+06	5.06919e+06	6.14881e+06	2.9731e+06	2.68223e+06	3.71288e+06	2.90327e+06	2.85368e+06	3.47005e+06	2.67896e+06	5.16938e+06	2.82921e+06	3.26831e+06	8.10267e+06	5.78986e+06	3.53588e+06	3.3109e+06	5.95733e+06	317924	4.36309e+06	2.30805e+06	5.41906e+06
Com_3192_neg	3,4,5-trihydroxycyclohex-1-ene-1-carboxylic acid	C7 H10 O5	174.053	1.606	173.046	Full match	Full match	Full match					3.95768e+06	6.96086e+06	2.12408e+06	2.30738e+06	1.13804e+06	1.57859e+06	1.12414e+06	1.28286e+06	1.83499e+06	2.15445e+06	2.83393e+06	1.39972e+06	997102	1.51414e+06	1.6718e+06	1.67058e+06	1.00733e+06	1.88344e+06	3.23528e+07	2.9496e+07	2.77002e+07	2.11402e+07	1.07296e+07	2.09777e+07	3.37462e+06	3.42468e+06	6.10347e+06	3.28218e+06	6.06934e+06	4.98236e+06	5.003e+06	4.09243e+06	4.78971e+06	2.14012e+06	6.80495e+06	3.8848e+06	5.44281e+06
Com_3245_neg	20-Hydroxy-(5Z,8Z,11Z,14Z)-eicosatetraenoic acid	C20 H32 O3	320.235	8.206	319.228	Full match	Full match	Full match	Lipids and lipid-like molecules	Fatty Acyls	Fatty acids and conjugates	Long-chain fatty acids	2.3839e+06	3.10986e+06	2.66645e+06	1.66476e+06	1.23674e+06	1.3238e+06	874779	671647	719463	489628	977745	467493	1.70392e+06	1.29065e+06	3.70017e+06	2.54719e+06	1.10268e+06	1.14839e+06	5.04428e+06	1.3433e+07	1.09563e+07	7.73839e+06	1.0351e+07	9.92637e+06	661019	337096	2.02917e+06	1.92023e+06	2.67196e+06	4.86167e+06	3.95798e+06	1.92481e+06	868795	194331	2.21992e+06	1.49804e+06	3.1966e+06
Com_3570_neg	4-Nitrophenol	C6 H5 N O3	139.027	5.769	138.02	Full match	Full match	Full match	Benzenoids	Phenols	Nitrophenols	Nitrophenols	2.65938e+06	2.78077e+06	1.50511e+06	1.28508e+06	1.21685e+06	1.02314e+06	1.74945e+06	2.31351e+06	4.01051e+06	2.86678e+06	2.30493e+06	3.89788e+06	2.38632e+06	5.36829e+06	3.1402e+06	7.4502e+06	9.3428e+06	1.01878e+07	1.51661e+06	1.28398e+06	1.08454e+06	1.05626e+06	978787	1.68475e+06	1.84263e+06	1.93767e+06	3.74337e+06	5.39821e+06	2.67228e+06	3.51131e+06	2.81866e+06	6.63668e+06	3.2727e+06	3.24523e+06	2.62088e+06	4.92452e+06	3.76416e+06
Com_3638_neg	3-Anisic acid	C8 H8 O3	152.047	4.897	151.04	Full match	Full match	Full match	Benzenoids	Benzene and substituted derivatives	Benzoic acids and derivatives	M-methoxybenzoic acids and derivatives	3.23377e+07	3.80205e+07	1.77946e+07	1.35147e+07	9.78319e+06	1.10571e+07	4.58037e+06	4.10543e+06	8.06533e+06	5.3741e+06	8.44451e+06	4.60152e+06	5.54355e+06	8.67345e+06	5.67023e+06	5.70332e+06	8.97757e+06	1.05485e+07	3.25927e+06	2.93499e+06	3.17835e+06	3.05418e+06	2.71084e+06	3.75499e+06	5.2558e+06	4.3139e+06	1.17222e+07	7.78026e+06	6.83601e+06	9.47728e+06	9.26639e+06	7.08889e+06	1.00676e+07	5.21034e+06	2.75605e+07	9.41676e+06	1.01297e+07
Com_3697_neg	Sucrose	C12 H22 O11	342.116	6.283	341.109	Full match	Full match	Full match	Organic oxygen compounds	Organooxygen compounds	Carbohydrates and carbohydrate conjugates	O-glycosyl compounds	1.43466e+08	1.21681e+08	6.5815e+07	9.44575e+07	6.31295e+07	8.57221e+07	1.85523e+07	4.38023e+07	1.90794e+07	2.34765e+07	2.90103e+07	2.44123e+07	8.5996e+07	2.54257e+08	6.37018e+07	2.44103e+08	1.99766e+08	1.68077e+08	3.68958e+07	1.2333e+07	2.45361e+07	2.3747e+07	1.62101e+07	1.78534e+07	1.68228e+08	5.55887e+07	3.42989e+08	5.37325e+07	1.0981e+08	7.56077e+07	3.31459e+07	2.51014e+08	1.34798e+08	1.26853e+08	961917	2.89234e+07	7.56596e+07
Com_3985_neg	Xylitol	C5 H12 O5	152.068	1.331	151.061	Full match	Full match	Full match	Organic oxygen compounds	Organooxygen compounds	Carbohydrates and carbohydrate conjugates	Sugar alcohols	1.1872e+06	1.49298e+07	1.5461e+07	9.02411e+06	9.52421e+06	7.16011e+06	142298	166587	401581	229644	400946	129909	338342	326487	727116	357313	311399	453207	2.70791e+06	2.06145e+06	2.97161e+06	1.70644e+06	1.05015e+06	2.46465e+06	417565	162299	697811	233751	448424	421727	284782	430555	473348	298871	861457	250029	1.16484e+06
Com_5062_neg	Arbutin	C12 H16 O7	272.09	2.501	271.082	Full match	Full match	Full match	Organic oxygen compounds	Organooxygen compounds	Carbohydrates and carbohydrate conjugates	Phenolic glycosides	825305	2.11976e+06	593431	921166	592284	595319	300333	811975	556478	723015	907301	449669	817866	2.12936e+06	315778	1.16416e+06	2.20562e+06	982616	97637.2	66475.3	87089.1	80615.9	111499	77885.4	2.3683e+06	6.37091e+06	3.36791e+06	1.65952e+06	3.23975e+06	5.1499e+06	1.13429e+06	3.08929e+06	1.83582e+06	1.6856e+06	3.11421e+06	1.08551e+06	1.38296e+06
Com_5799_neg	5-Hydroxytryptophan	C11 H12 N2 O3	220.085	4.961	219.078	Full match	Full match	Full match	Organoheterocyclic compounds	Indoles and derivatives	Tryptamines and derivatives	Serotonins	466424	297796	290842	125637	110703	102931	1.13356e+06	470829	290568	640492	518073	299641	1.79644e+06	6.24134e+06	6.39619e+06	2.49318e+06	5.73262e+06	6.67857e+06	1.51779e+06	6.72059e+06	6.58788e+06	1.96784e+06	1.1634e+06	2.70218e+06	450347	1.10797e+06	762322	763866	2.42146e+06	1.72434e+06	1.1519e+06	305277	981162	392894	1.07601e+06	624535	1.72903e+06
Com_7670_neg	Guanosine monophosphate (GMP)	C10 H14 N5 O8 P	363.058	3.544	362.051	Full match	Full match	Full match	Nucleosides, nucleotides, and analogues	Purine nucleotides	Purine ribonucleotides	Purine ribonucleoside monophosphates	331211	203649	121724	155159	59972	56610.8	1.12002e+06	1.08843e+06	871660	2.07383e+06	1.54859e+06	1.57107e+06	1.0696e+06	1.83321e+06	1.7271e+06	1.36359e+06	839503	1.19272e+06	1.52063e+07	4.88386e+06	1.24027e+07	1.35262e+07	9.68154e+06	6.23349e+06	2.10922e+06	1.14803e+06	2.52216e+06	3.44274e+06	4.54496e+06	6.57036e+06	3.0023e+06	4.09634e+06	3.17056e+06	1.52989e+06	1.18201e+06	3.4704e+06	3.57859e+06
Com_8905_neg	L-Histidine	C6 H9 N3 O2	155.07	5.25	154.062	Full match	Full match	Full match	Organic acids and derivatives	Carboxylic acids and derivatives	Amino acids, peptides, and analogues	Histidine and derivatives	810499	620850	590301	290020	257057	233800	615886	202295	307509	274697	390151	251783	337409	522160	2.33827e+06	392953	641431	828177	2.60887e+06	2.96449e+06	4.41651e+06	4.31514e+06	467893	3.2603e+06	320055	207430	598399	358196	818729	601816	714058	302057	396605	228692	1.02061e+06	366537	655811
Com_11475_neg	2,4-Dihydroxybenzoic acid	C7 H6 O4	154.027	5	153.019	Full match	Full match	Full match	Benzenoids	Benzene and substituted derivatives	Benzoic acids and derivatives	Hydroxybenzoic acid derivatives	2.13258e+07	7.46945e+06	6.76689e+06	3.39651e+06	2.69608e+06	3.50946e+06	1.54671e+06	1.83086e+06	1.99699e+06	1.87582e+06	2.75935e+06	2.2065e+06	2.35874e+06	2.42451e+06	1.89633e+06	3.39215e+06	2.0745e+06	2.07302e+06	1.67794e+06	1.85625e+06	1.98853e+06	1.70232e+06	1.42661e+06	2.05836e+06	1.65213e+06	5.08708e+06	3.79882e+06	1.12204e+07	3.32814e+06	3.8685e+06	3.50444e+06	2.96335e+06	3.60278e+06	1.6303e+06	3.8795e+06	4.7618e+06	3.91076e+06
Com_15366_neg	Glycitein	C16 H12 O5	284.068	5.987	283.061	Full match	Full match	Full match	Phenylpropanoids and polyketides	Isoflavonoids	Isoflav-2-enes	Isoflavones	233010	2.48734e+06	511357	968996	67270.6	712566	165641	144277	203571	150952	310611	131890	242238	104148	104132	167695	245687	152357	130524	126771	128166	126871	89346.9	117806	224085	161288	304775	123554	203266	334983	392779	158063	229210	112119	488614	245172	221531
Com_17004_neg	D-Raffinose	C18 H32 O16	504.17	8.015	503.163	Full match	Full match	Full match	Organic oxygen compounds	Organooxygen compounds	Carbohydrates and carbohydrate conjugates	Oligosaccharides	3.31801e+06	2.27186e+06	1.77316e+06	1.11037e+06	1.15236e+06	883529	1.88884e+06	2.51506e+06	3.12363e+06	3.23162e+06	2.3151e+06	2.5344e+06	8.16627e+06	9.42385e+06	7.14107e+06	1.32901e+07	6.77398e+06	8.18497e+06	1.01674e+06	1.81505e+06	1.63334e+06	1.24107e+06	1.12742e+06	1.33207e+06	2.45091e+06	2.17487e+06	2.16852e+06	3.46443e+06	2.47509e+06	3.0332e+06	2.253e+06	2.76881e+06	2.07584e+06	2.60654e+06	1.46488e+06	3.3859e+06	1.9278e+06
Com_212_neg	DL-Arginine	C6 H14 N4 O2	174.112	1.243	173.104	Full match	Full match	Full match	Organic acids and derivatives	Carboxylic acids and derivatives	Amino acids, peptides, and analogues	Arginine and derivatives	6.12714e+07	4.43338e+07	3.0778e+07	1.49122e+07	2.37635e+07	2.34708e+07	1.78494e+06	951659	635877	3.58697e+06	1.73692e+06	1.14695e+06	4.27784e+07	6.25301e+07	2.34502e+08	8.72033e+07	8.92648e+07	1.76349e+08	4.00542e+07	6.42919e+07	4.08223e+07	3.50336e+07	2.60142e+07	5.81015e+07	6.01422e+06	1.74465e+07	1.23466e+07	7.61086e+06	5.50296e+07	3.97903e+07	7.43621e+06	1.24715e+07	1.73324e+07	3.1029e+06	9.32618e+06	3.82762e+06	4.62073e+07
Com_2_neg	Citric acid	C6 H8 O7	192.027	1.507	191.019	Full match	Full match	Full match	Organic acids and derivatives	Carboxylic acids and derivatives	Tricarboxylic acids and derivatives	Tricarboxylic acids and derivatives	5.70467e+08	2.09939e+09	1.63264e+09	1.11197e+09	1.25327e+09	9.71866e+08	9.31433e+08	1.17271e+09	2.30183e+09	1.64659e+09	3.01209e+09	1.34513e+09	4.43678e+09	7.90438e+09	6.51816e+09	8.90899e+09	4.23981e+09	1.26411e+10	2.78281e+09	1.82925e+09	2.32783e+09	2.26233e+09	1.86529e+09	2.76258e+09	1.67404e+09	1.62109e+09	2.0324e+09	2.11601e+09	2.24889e+09	1.2132e+09	2.35125e+09	1.85429e+09	3.61707e+09	8.28156e+08	4.27434e+09	2.86769e+09	2.43166e+09
Com_62_neg	Luteolin	C15 H10 O6	286.048	5.876	285.04	Full match	Full match	Full match	Phenylpropanoids and polyketides	Flavonoids	Flavones	Flavones	3.91534e+06	2.65449e+06	847786	1.01782e+06	353530	598710	2.12704e+07	3.83456e+07	6.95131e+07	1.43168e+07	1.44899e+07	1.65965e+07	2.90116e+06	383415	2.0741e+07	450842	188321	201843	1.08634e+08	5.37129e+08	7.51031e+08	5.16649e+08	4.39653e+08	4.42475e+08	4.10051e+07	1.38595e+06	5.22961e+06	6.11462e+06	8.6294e+06	856675	3.56292e+07	2.77506e+06	6.23571e+07	1.48801e+06	6.27215e+06	2.40742e+07	8.70017e+07
Com_614_neg	trans-Cinnamic acid	C9 H8 O2	148.053	5.041	147.045	Full match	Full match	Full match	Phenylpropanoids and polyketides	Cinnamic acids and derivatives	Cinnamic acids	Cinnamic acids	8.1942e+07	5.44446e+06	2.58557e+07	832678	4.59499e+07	634993	168876	203214	253843	220022	431536	198695	502030	448432	364714	392438	552072	391340	192158	206231	268772	198920	185325	223852	191740	215529	329469	448105	877975	423483	264122	242046	235371	152502	299567	272722	4.25333e+06
Com_513_neg	Guanosine	C10 H13 N5 O5	283.092	3.408	282.084	Full match	Full match	Full match	Nucleosides, nucleotides, and analogues	Purine nucleosides	Not available	Purine nucleosides	1.61169e+08	6.85733e+07	1.60833e+07	4.98626e+07	4.69474e+07	9.75292e+06	4.90044e+07	5.14277e+07	5.65473e+07	7.99565e+07	7.80784e+07	6.30503e+07	7.31957e+07	1.03374e+08	7.25767e+07	1.30923e+08	6.27812e+07	8.53116e+07	2.76207e+08	1.99358e+08	2.43412e+08	3.10321e+08	2.02698e+08	2.63294e+08	5.20759e+07	3.95379e+07	8.05864e+07	1.03424e+08	1.38722e+08	4.25878e+07	1.35824e+08	1.02416e+08	1.47459e+08	4.0339e+07	9.63156e+07	1.15214e+08	1.34976e+08
Com_711_neg	18-β-Glycyrrhetinic acid	C30 H46 O4	470.34	7.925	469.332	Full match	Full match	Full match	Lipids and lipid-like molecules	Prenol lipids	Triterpenoids	Triterpenoids	7.75882e+07	1.26847e+08	1.24819e+08	7.39007e+07	8.14894e+07	5.24464e+07	387935	222291	233171	161999	231697	358745	214308	191404	235202	285953	78490.2	120716	74920.5	93205.9	47154.2	71917.9	111040	56537.6	466862	183367	444418	368491	460478	513940	260631	481547	413259	535340	236200	206983	1.15856e+07
Com_383_neg	Quercetin-3β-D-glucoside	C21 H20 O12	464.096	5.51	463.089	Full match	Full match	Full match	Phenylpropanoids and polyketides	Flavonoids	Flavonoid glycosides	Flavonoid-3-O-glycosides	1.13901e+06	5.92842e+06	7.03049e+06	1.55659e+06	1.03053e+06	1.88159e+06	1.53651e+06	2.00321e+06	5.24273e+06	687338	1.82132e+06	1.20333e+06	857140	512902	2.43294e+06	185584	178585	574980	4.18053e+06	4.15654e+07	1.23052e+08	1.95523e+07	2.28993e+07	6.31446e+07	2.17564e+06	218507	499503	599428	3.58098e+06	401318	2.99198e+06	302472	1.89011e+06	217093	695257	2.3112e+06	1.14007e+07
Com_891_neg	L-Aspartic acid	C4 H7 N O4	133.038	5.43	132.03	Full match	Full match	Full match	Organic acids and derivatives	Carboxylic acids and derivatives	Amino acids, peptides, and analogues	Aspartic acid and derivatives	2.45454e+07	4.38954e+06	6.36906e+07	1.83621e+06	1.7099e+07	2.83885e+06	1.94395e+06	161033	3.84435e+06	344159	1.32168e+06	182679	163904	183690	452863	176167	169433	193417	424711	204922	440089	551588	205878	199080	804618	848165	5.40895e+06	311047	881885	769094	1.69339e+06	280002	1.07238e+06	3.68914e+06	1.31941e+07	623308	4.54336e+06
Com_3275_neg	Catechol	C6 H6 O2	110.037	4.736	109.03	Full match	Full match	Full match	Benzenoids	Phenols	Benzenediols	Catechols	2.38203e+07	2.17371e+07	6.70081e+06	7.92987e+06	7.44834e+06	5.58542e+06	1.07524e+06	875155	1.06152e+06	2.31954e+06	1.81041e+06	1.07232e+06	912882	919845	965130	901322	869951	901297	792544	883280	1.34774e+06	783487	666610	1.02883e+06	1.27657e+06	1.11245e+06	2.43655e+06	2.58308e+06	1.92945e+06	2.53655e+06	5.75476e+06	2.8664e+06	2.36838e+06	1.38406e+06	2.8207e+06	2.19142e+06	2.84816e+06
Com_1781_neg	4-Pyridoxic acid	C8 H9 N O4	183.053	3.563	182.046	Full match	Full match	Full match	Organoheterocyclic compounds	Pyridines and derivatives	Pyridinecarboxylic acids and derivatives	Pyridinecarboxylic acids	1.12782e+07	1.19145e+07	9.98387e+06	7.68949e+06	6.73919e+06	7.4582e+06	7.70266e+06	8.84592e+06	2.11003e+07	1.16045e+07	2.45398e+07	1.20849e+07	1.26412e+06	1.61288e+06	2.24006e+06	1.6778e+06	1.81905e+06	1.55315e+06	2.75563e+06	2.06493e+06	3.0122e+06	2.41196e+06	3.07084e+06	2.78599e+06	2.69359e+07	7.90117e+07	7.26291e+07	1.71237e+07	4.43165e+07	4.2045e+07	1.25687e+07	1.9174e+07	1.48832e+07	3.19631e+07	7.74264e+07	3.06224e+07	1.40093e+07
Com_4749_neg	Sinapinic acid	C11 H12 O5	224.069	5.209	223.061	Full match	Full match	Full match	Phenylpropanoids and polyketides	Cinnamic acids and derivatives	Hydroxycinnamic acids and derivatives	Hydroxycinnamic acids	1.21453e+06	2.05532e+06	2.03616e+06	1.06485e+06	656460	637234	6.91039e+06	3.27275e+06	4.75996e+06	3.89442e+06	4.63124e+06	5.74932e+06	475349	538329	2.97446e+06	864355	1.0273e+06	1.20938e+06	574273	679318	745424	615568	1.11163e+06	565823	2.88126e+06	1.45313e+06	8.34581e+06	7.65552e+06	3.24394e+06	2.74735e+06	8.31364e+06	3.5203e+06	1.10318e+07	2.43662e+06	8.04119e+06	9.87471e+06	4.47373e+06
Com_4230_neg	Xanthurenic acid	C10 H7 N O4	205.037	5.251	204.03	Full match	Full match	Full match	Organoheterocyclic compounds	Quinolines and derivatives	Quinoline carboxylic acids	Quinoline carboxylic acids	2.46435e+06	2.63679e+07	911289	2.49359e+06	729832	3.76847e+06	523824	684595	825667	1.15248e+06	1.14587e+06	628517	1.84976e+06	1.56137e+06	4.08002e+06	2.96473e+06	1.93852e+06	3.2998e+06	1.67374e+06	1.29261e+06	1.01635e+06	1.08467e+06	1.48413e+06	1.47294e+06	1.14096e+06	1.00265e+06	1.86321e+06	1.68599e+06	1.68638e+06	2.48913e+06	1.75276e+06	882681	1.42572e+06	613102	2.50061e+06	1.13341e+06	2.09462e+06
Com_3097_neg	4-Methylcatechol	C7 H8 O2	124.053	4.937	123.045	Full match	Full match	Full match	Benzenoids	Phenols	Benzenediols	Catechols	8.2441e+06	8.86354e+06	2.61477e+06	1.45451e+06	4.76123e+06	2.25404e+06	1.30728e+07	6.50764e+06	8.22754e+06	6.9864e+06	1.57891e+07	7.37488e+06	2.12115e+06	2.2879e+06	1.54012e+06	2.23517e+06	2.55873e+06	2.53497e+06	899598	1.03857e+06	1.21794e+06	758638	1.63215e+06	1.28191e+06	5.32943e+06	3.42973e+06	6.65841e+06	5.70739e+06	5.40953e+06	6.31162e+06	1.56322e+07	6.20852e+06	5.75865e+06	3.80105e+06	6.02192e+06	9.52106e+06	8.18893e+06
Com_3058_neg	Syringic acid	C9 H10 O5	198.053	5.073	197.046	Full match	Full match	Full match	Benzenoids	Benzene and substituted derivatives	Benzoic acids and derivatives	Gallic acid and derivatives	2.50881e+06	8.48759e+06	3.20378e+06	3.56189e+06	1.92486e+06	2.18223e+06	9.32067e+06	7.14933e+06	1.06405e+07	9.2513e+06	1.14625e+07	9.93069e+06	9.28316e+06	6.91654e+06	1.37858e+06	7.4166e+06	7.13713e+06	1.06959e+07	3.47301e+06	2.92822e+06	3.21027e+06	3.01045e+06	2.49851e+06	3.30551e+06	7.61226e+06	4.12708e+06	1.04245e+07	1.15734e+07	6.83197e+06	8.28514e+06	1.52959e+07	6.83984e+06	1.05438e+07	4.72097e+06	6.67051e+06	1.38928e+07	8.39635e+06
Com_848_neg	Salicylic acid	C7 H6 O3	138.032	5.915	137.025	Full match	Full match	Full match	Benzenoids	Benzene and substituted derivatives	Benzoic acids and derivatives	Salicylic acids	9.56165e+06	9.52925e+06	2.98281e+07	4.88692e+06	2.18881e+07	4.37568e+06	8.35794e+06	2.02635e+06	3.93918e+06	3.30061e+06	4.41872e+06	2.40976e+06	5.15505e+06	1.24823e+07	5.90321e+06	1.45305e+07	3.98507e+06	6.04849e+06	4.0365e+07	2.7655e+07	3.92972e+07	3.7109e+07	7.52357e+06	5.44846e+07	3.82987e+06	2.79819e+06	8.8087e+06	7.33956e+06	9.22438e+06	8.23744e+06	8.0115e+06	6.53555e+06	7.25914e+06	5.14229e+06	8.381e+06	7.56295e+06	1.20645e+07
Com_40_neg	Rutin	C27 H30 O16	610.154	5.476	609.146	Full match	Full match	Full match	Phenylpropanoids and polyketides	Flavonoids	Flavonoid glycosides	Flavonoid-3-O-glycosides	1.36725e+06	1.02917e+06	450915	1.31927e+06	213094	893002	5.53249e+07	1.09354e+08	2.24691e+08	1.98463e+07	2.48129e+07	6.82208e+07	5.20344e+06	143289	2.39014e+07	633626	178967	179646	4.25933e+07	3.26692e+08	1.04814e+09	2.12549e+08	3.52777e+08	7.15848e+08	9.92169e+07	1.63168e+06	2.51522e+07	1.08114e+07	3.67102e+07	7.07531e+06	4.18487e+07	5.744e+06	5.9894e+07	9.8665e+06	1.74504e+07	7.84553e+07	1.48111e+08
Com_188_neg	Benzoic acid	C7 H6 O2	122.037	5.608	121.03	Full match	Full match	Full match	Benzenoids	Benzene and substituted derivatives	Benzoic acids and derivatives	Benzoic acids	1.22718e+08	9.31877e+07	3.90846e+08	2.75211e+07	1.28005e+08	2.84643e+07	6.87638e+06	7.48347e+06	1.1671e+07	1.05869e+07	1.4721e+07	8.49831e+06	1.19567e+07	1.30695e+07	1.5294e+07	1.4366e+07	1.12428e+07	1.44518e+07	1.19848e+07	1.23071e+07	1.1445e+07	1.11393e+07	9.1683e+06	1.34236e+07	1.07843e+07	9.15927e+06	1.92545e+07	1.54149e+07	1.28262e+07	1.79694e+07	1.39047e+07	1.33523e+07	1.58213e+07	7.34919e+06	1.7854e+07	1.12696e+07	4.57896e+07
Com_10870_neg	Palmitic acid	C16 H32 O2	256.24	11.237	255.233	Full match	Full match	Full match	Lipids and lipid-like molecules	Fatty Acyls	Fatty acids and conjugates	Long-chain fatty acids	8.02553e+06	7.52294e+06	6.1253e+06	6.67307e+06	6.462e+06	7.9053e+06	8.79291e+06	1.04091e+07	7.70234e+06	1.01751e+07	1.02918e+07	9.34623e+06	4.51875e+06	6.11975e+06	9.36475e+06	5.45705e+06	5.00595e+06	5.37832e+06	1.39011e+07	1.72797e+07	1.19305e+07	2.5187e+07	3.3574e+07	1.73274e+07	1.11183e+07	8.38453e+06	1.18488e+07	8.55492e+06	1.19687e+07	1.3462e+07	1.00885e+07	1.12295e+07	9.11961e+06	1.76965e+07	1.05347e+07	7.96851e+06	9.03149e+06
Com_8_pos	L-(+)-Citrulline	C6 H13 N3 O3	175.095	1.294	176.102	Full match	Full match	Full match	Organic acids and derivatives	Carboxylic acids and derivatives	Amino acids, peptides, and analogues	Alpha amino acids	1.36121e+08	3.4777e+08	6.11458e+08	8.47211e+07	1.87653e+08	7.19063e+07	1.70253e+09	1.84552e+09	1.04614e+08	2.79824e+09	2.27988e+08	1.22236e+09	2.29697e+09	5.52802e+09	3.96631e+09	4.07489e+09	4.63852e+09	5.59135e+09	1.74957e+09	9.7662e+08	9.18189e+08	8.35488e+08	9.42317e+08	1.43391e+09	1.72564e+09	3.29467e+09	2.17534e+09	1.41711e+09	3.26764e+09	3.06013e+09	1.30144e+09	3.50648e+09	3.34793e+09	1.33418e+09	1.10961e+09	1.25095e+09	3.23368e+09
Com_59_pos	Spermine	C10 H26 N4	202.216	1.077	203.223	Full match	Full match	Full match	Organic nitrogen compounds	Organonitrogen compounds	Amines	Dialkylamines	1.41585e+06	1.78554e+06	1.12967e+06	594908	278862	216913	8.58804e+08	1.7235e+09	8.21563e+08	1.4728e+09	6.91734e+08	1.29816e+09	3.89021e+06	5.36782e+06	1.80554e+06	3.87288e+06	1.02679e+06	5.07733e+06	2.21261e+06	1.88705e+06	2.96152e+06	1.36601e+06	7.81325e+06	1.3855e+06	7.87428e+08	1.95497e+09	6.12474e+08	1.79776e+09	5.57795e+08	8.0861e+07	5.8297e+08	7.48332e+08	7.17476e+08	4.92726e+08	5.3734e+08	1.24576e+09	6.68842e+08
Com_96_pos	4-Guanidinobutyric acid	C5 H11 N3 O2	145.086	1.414	146.093	Full match	Full match	Full match	Organic acids and derivatives	Carboxylic acids and derivatives	Amino acids, peptides, and analogues	Gamma amino acids and derivatives	1.29136e+08	1.08632e+08	6.12791e+08	1.01824e+08	4.65194e+07	1.72226e+08	1.2151e+07	1.7964e+07	1.57197e+07	1.43858e+07	5.7208e+06	1.23646e+07	2.96322e+07	1.7853e+07	5.03081e+06	2.57157e+07	2.96144e+07	1.67827e+07	5.42935e+06	4.81083e+06	6.76504e+06	5.9716e+06	7.35057e+06	6.78597e+06	1.80624e+07	3.42472e+07	1.34274e+07	2.21682e+07	1.64045e+07	2.72184e+07	1.51309e+07	1.94852e+07	1.7708e+07	9.07443e+06	2.76594e+07	1.85614e+07	4.35039e+07
Com_124_pos	Diosmetin	C16 H12 O6	300.063	6.047	301.07	Full match	Full match	Full match	Phenylpropanoids and polyketides	Flavonoids	O-methylated flavonoids	4'-O-methylated flavonoids	1.80717e+06	1.22404e+06	426247	739642	252787	535600	3.27555e+08	3.92163e+08	4.52867e+08	3.47461e+08	1.54013e+08	3.63043e+08	2.32904e+06	818330	5.22195e+06	6.16493e+06	558347	360699	1.07741e+08	1.19331e+08	1.57981e+08	2.2259e+08	1.69625e+08	9.54109e+07	2.87043e+08	7.22907e+07	7.2542e+07	2.32076e+08	6.99117e+07	1.13721e+08	2.38113e+08	5.44165e+08	3.44599e+08	1.57062e+08	1.46515e+08	3.7505e+08	1.83379e+08
Com_147_pos	D-(+)-Pipecolinic acid	C6 H11 N O2	129.079	1.46	130.086	Full match	Full match	Full match	Organic acids and derivatives	Carboxylic acids and derivatives	Amino acids, peptides, and analogues	D-alpha-amino acids	2.79941e+07	3.23953e+07	1.86324e+07	2.37503e+07	2.43873e+07	2.00329e+07	1.74014e+08	2.23656e+08	6.61607e+07	9.10787e+07	5.07358e+07	1.09972e+08	3.5389e+07	1.62842e+08	9.035e+07	9.82407e+07	3.92143e+07	5.62907e+07	2.89725e+08	1.38364e+08	2.41816e+08	1.78831e+08	1.22428e+08	2.52451e+08	2.07782e+08	5.53264e+08	1.81604e+08	2.21987e+08	3.89412e+08	2.55926e+08	2.79957e+08	2.08123e+08	2.13415e+08	1.03005e+08	3.91195e+08	1.5299e+08	1.75444e+08
Com_192_pos	Nicotinic acid	C6 H5 N O2	123.032	1.402	124.039	Full match	Full match	Full match	Organoheterocyclic compounds	Pyridines and derivatives	Pyridinecarboxylic acids and derivatives	Pyridinecarboxylic acids	6.66569e+07	6.16746e+07	3.78764e+07	5.02792e+07	3.80233e+07	4.8577e+07	1.97492e+08	2.56707e+08	3.45295e+08	2.3613e+08	1.27555e+08	2.80929e+08	8.87336e+07	1.07257e+08	4.22325e+07	1.84042e+08	5.94297e+07	7.0053e+07	1.73062e+08	1.14073e+08	1.19189e+08	1.2528e+08	1.43759e+08	1.6127e+08	2.15184e+08	2.80387e+08	2.11778e+08	3.24451e+08	2.12e+08	2.17728e+08	2.48159e+08	1.63466e+08	2.55318e+08	1.83022e+08	2.59509e+08	2.70018e+08	1.54064e+08
Com_245_pos	1-Stearoylglycerol	C21 H42 O4	358.308	10.408	341.305	Full match	Full match	No results	Lipids and lipid-like molecules	Glycerolipids	Monoradylglycerols	1-monoacylglycerols	5.31017e+07	4.37021e+07	3.15065e+07	5.81951e+07	2.12125e+07	2.96066e+07	6.84371e+06	5.9394e+06	6.72967e+06	1.08235e+07	9.98581e+07	7.75515e+06	3.43984e+06	5.52916e+06	6.5086e+07	2.9892e+06	6.35708e+06	9.86096e+06	1.23095e+07	1.54918e+07	6.49405e+06	1.08001e+07	8.3071e+06	1.40325e+07	7.98791e+06	4.56781e+06	1.2526e+07	5.32769e+06	8.94923e+06	9.89892e+06	9.51886e+06	4.52906e+06	9.28583e+06	1.07454e+07	6.51279e+06	7.2521e+06	2.38285e+07
Com_320_pos	Folinic acid	C20 H23 N7 O7	473.166	4.977	474.174	Full match	Full match	Full match	Organoheterocyclic compounds	Pteridines and derivatives	Pterins and derivatives	Tetrahydrofolic acids	7.894e+07	1.90702e+08	1.06474e+08	8.45117e+07	1.45123e+08	9.58292e+07	1.35889e+07	2.97895e+07	2.14963e+07	2.11749e+07	1.22767e+07	1.89758e+07	2.2774e+07	3.14755e+07	5.3576e+06	2.97545e+07	1.68721e+07	2.0815e+07	4.6942e+06	2.61139e+06	5.52453e+06	4.57977e+06	6.71652e+06	3.92501e+06	1.72395e+07	1.97741e+07	1.65729e+07	1.91768e+07	1.8095e+07	1.77201e+07	1.41746e+07	1.9577e+07	2.0447e+07	1.36567e+07	1.72644e+07	1.72578e+07	2.50687e+07
Com_408_pos	Tangeritin	C20 H20 O7	372.121	6.752	373.128	Full match	Full match	Full match	Phenylpropanoids and polyketides	Flavonoids	O-methylated flavonoids	8-O-methylated flavonoids	153591	167086	100065	129076	120736	156957	373112	112414	146334	86359.6	53943.7	100018	103686	3.51048e+06	50952.5	205393	1.77244e+07	7.07653e+07	120494	72907.7	88755.1	90747.1	125947	83654	353331	302134	1.42789e+06	224930	270405	128613	90816.4	231755	163523	109515	148970	234842	2.44589e+06
Com_556_pos	Phenmetrazine	C11 H15 N O	177.115	5.014	178.123	Full match	Full match	No results	Organoheterocyclic compounds	Oxazinanes	Morpholines	Phenylmorpholines	1.59667e+06	1.15188e+06	1.7281e+06	609009	1.24459e+06	655089	8.51787e+06	2.84367e+07	1.96124e+07	1.29475e+07	3.21979e+07	2.63183e+07	927049	1.07544e+06	952370	1.56312e+06	409104	470143	6.08507e+07	2.04217e+07	4.2073e+07	5.43999e+07	3.16828e+07	4.20226e+07	1.3234e+07	2.6318e+06	7.7755e+06	4.52846e+06	8.92783e+06	5.68615e+06	1.37518e+07	7.55752e+06	1.1588e+07	8.35119e+06	4.2955e+06	7.76025e+06	1.63263e+07
Com_719_pos	3-Methoxybenzaldehyde	C8 H8 O2	136.053	5.316	137.06	Full match	Full match	Full match	Benzenoids	Benzene and substituted derivatives	Benzoyl derivatives	Benzoyl derivatives	2.45526e+07	1.88222e+07	9.17276e+06	1.79582e+07	2.47491e+07	1.36725e+07	7.71826e+07	5.18246e+07	5.30822e+07	6.36326e+07	3.84496e+07	8.1046e+07	7.5981e+07	5.26011e+07	1.67661e+07	8.36075e+07	8.45664e+07	5.26166e+07	7.40073e+06	3.15737e+06	4.62122e+06	1.25685e+07	1.21193e+07	1.145e+07	3.21418e+07	2.49016e+07	1.98866e+07	8.82307e+07	2.17846e+07	2.16617e+07	5.84714e+07	4.12076e+07	5.52712e+06	3.05958e+07	7.21857e+06	5.66531e+07	4.32459e+07
Com_766_pos	4-Methoxybenzaldehyde	C8 H8 O2	136.053	5.104	137.06	Full match	Full match	Full match	Benzenoids	Benzene and substituted derivatives	Benzoyl derivatives	Benzoyl derivatives	2.2444e+07	1.09909e+08	5.31651e+07	4.2734e+07	5.55299e+07	3.77378e+07	1.55008e+07	4.28502e+07	1.90375e+07	1.94777e+07	9.63504e+06	2.53045e+07	5.16911e+06	2.73796e+06	2.32381e+06	5.07513e+06	4.4461e+06	4.78515e+06	5.69019e+06	2.67393e+06	1.95738e+06	5.833e+06	5.59257e+06	4.89823e+06	8.90434e+06	1.3371e+07	9.30047e+06	2.45013e+07	8.14928e+06	9.05322e+06	1.34908e+07	1.51633e+07	9.09611e+06	1.14914e+07	7.80522e+06	1.73823e+07	8.84034e+06
Com_786_pos	S-Adenosylmethionine	C15 H22 N6 O5 S	398.137	1.261	399.144	Full match	Full match	Full match	Nucleosides, nucleotides, and analogues	5'-deoxyribonucleosides	5'-deoxy-5'-thionucleosides	5'-deoxy-5'-thionucleosides	1.30154e+06	1.07932e+06	1.05343e+06	1.0793e+06	1.301e+06	1.07582e+06	7.81199e+06	1.4475e+07	1.57425e+07	1.26146e+07	7.09774e+06	2.44736e+07	8.55489e+06	9.88917e+06	2.43756e+06	9.30403e+06	5.451e+06	5.73185e+06	2.89532e+07	2.16618e+07	2.29525e+07	2.36412e+07	3.13391e+07	2.58015e+07	1.03066e+07	4.90239e+06	8.59106e+06	6.87605e+06	7.31515e+06	8.63456e+06	8.10585e+06	1.07952e+07	7.57032e+06	8.74793e+06	5.23553e+06	1.89156e+07	1.28828e+07
Com_920_pos	(-)-Camphor	C10 H16 O	152.12	9.241	135.117	Full match	Full match	Full match	Lipids and lipid-like molecules	Prenol lipids	Monoterpenoids	Bicyclic monoterpenoids	1.31182e+07	1.19236e+07	1.13476e+07	1.37202e+07	1.06322e+07	1.22362e+07	7.02696e+06	6.01779e+06	8.07423e+06	8.71524e+06	2.17299e+07	7.73623e+06	5.08252e+06	5.76003e+06	1.57624e+07	4.76664e+06	4.54795e+06	8.26046e+06	6.72591e+06	5.58685e+06	3.03055e+06	6.23527e+06	5.38667e+06	4.59026e+06	7.94506e+06	7.32023e+06	1.18619e+07	8.23785e+06	8.22795e+06	1.04001e+07	8.6043e+06	7.43826e+06	9.32744e+06	7.85358e+06	7.81539e+06	8.62158e+06	6.73262e+06
Com_997_pos	Testosterone undecanoate	C30 H48 O3	456.36	7.302	457.367	Full match	Full match	Full match	Lipids and lipid-like molecules	Steroids and steroid derivatives	Steroid esters	Steroid esters	2.02847e+07	1.53045e+07	2.22866e+07	8.17052e+06	8.01182e+07	1.87415e+07	163805	129209	181399	140793	61929.1	137537	98001.1	106481	65271.8	125892	69583.4	86646.3	119287	96216.4	93466.7	104376	136350	103298	151423	123754	162647	160582	122384	162702	132075	139346	156999	144608	131202	134538	4.80429e+06
Com_1010_pos	1-Methylhistidine	C7 H11 N3 O2	169.085	1.25	170.092	Full match	Full match	Full match	Organic acids and derivatives	Carboxylic acids and derivatives	Amino acids, peptides, and analogues	Histidine and derivatives	3.4378e+07	5.42025e+07	1.63874e+07	2.73348e+07	2.83724e+07	3.49048e+07	1.51718e+06	677903	284431	595315	151308	447795	924581	1.70872e+06	2.10993e+06	1.40308e+06	433219	1.81948e+06	656257	956674	1.31856e+06	457298	335537	900750	959737	1.24199e+06	1.22419e+06	614329	2.12304e+06	2.57999e+06	387784	2.03146e+06	1.30863e+06	591921	721667	290996	2.98258e+06
Com_1087_pos	β-Nicotinamide mononucleotide	C11 H15 N2 O8 P	334.056	1.38	335.063	Full match	Full match	Full match	Nucleosides, nucleotides, and analogues	Pyridine nucleotides	Nicotinamide nucleotides	Nicotinamide nucleotides	7.92531e+06	5.88233e+06	5.32975e+06	8.41558e+06	6.48651e+06	8.00616e+06	1.12004e+07	3.0797e+07	2.38909e+07	2.59433e+07	1.01068e+07	3.91166e+07	200755	429793	205715	246988	294203	406907	271795	173592	198799	199431	380828	155246	2.98172e+07	2.42442e+07	4.86539e+07	3.01453e+07	3.0809e+07	2.84366e+07	6.59109e+06	2.8602e+07	2.74913e+07	3.0568e+07	3.17805e+07	3.0227e+07	1.42025e+07
Com_1093_pos	4-Phenylbutyric acid	C10 H12 O2	164.084	5.525	165.091	Full match	Full match	Full match	Benzenoids	Benzene and substituted derivatives	Not available	Benzene and substituted derivatives	3.79728e+07	3.09173e+07	6.3973e+07	4.50097e+07	5.69168e+07	1.89517e+07	4.33347e+06	7.67776e+06	9.67589e+06	5.88162e+06	4.50719e+06	1.02583e+07	1.07714e+07	1.49808e+07	1.54861e+06	1.1876e+07	1.00129e+07	1.38555e+07	1.98851e+06	1.90372e+06	2.29435e+06	2.65459e+06	3.20821e+06	1.92498e+06	9.36253e+06	7.07226e+06	8.38592e+06	1.02342e+07	9.10325e+06	8.76522e+06	6.27203e+06	5.50017e+06	8.72068e+06	8.8038e+06	5.68977e+06	1.0325e+07	8.85419e+06
Com_1095_pos	Caffeic acid	C9 H8 O4	180.042	5.204	181.049	Full match	Full match	Full match	Phenylpropanoids and polyketides	Cinnamic acids and derivatives	Hydroxycinnamic acids and derivatives	Hydroxycinnamic acids	1.95861e+07	7.06468e+06	6.02354e+06	4.29214e+06	3.06932e+06	5.43386e+06	1.05996e+07	6.97306e+06	5.5044e+06	3.96704e+06	3.3121e+06	7.14137e+06	2.95213e+06	2.85473e+06	959671	1.4106e+06	1.02813e+06	2.29333e+06	1.00906e+06	450299	1.27172e+06	750545	1.84996e+06	1.29999e+06	4.57429e+06	3.62182e+06	4.43022e+06	8.78316e+06	3.6085e+06	4.40765e+06	7.00943e+06	5.48804e+06	4.09474e+06	4.92914e+06	3.67708e+06	5.23647e+06	5.11006e+06
Com_1155_pos	1-Methyladenine	C6 H7 N5	149.07	1.399	150.078	Full match	Full match	Full match	Organoheterocyclic compounds	Imidazopyrimidines	Purines and purine derivatives	Purines and purine derivatives	1.60927e+06	1.99628e+06	1.72068e+06	1.66176e+06	1.5826e+06	1.18517e+06	1.76476e+07	1.62895e+07	2.07871e+07	1.69561e+07	1.4202e+07	1.85862e+07	744758	391681	797533	1.66796e+06	630080	563316	1.5128e+07	1.00711e+07	1.10515e+07	1.10671e+07	1.70542e+07	1.5843e+07	1.01104e+07	1.27116e+07	1.06803e+07	1.13163e+07	1.5364e+07	1.3198e+07	2.14804e+07	8.10922e+06	1.59819e+07	7.08597e+06	3.05237e+07	1.64378e+07	9.6128e+06
Com_1251_pos	Perillartine	C10 H15 N O	165.116	5.349	166.123	Full match	Full match	Full match	Lipids and lipid-like molecules	Prenol lipids	Monoterpenoids	Menthane monoterpenoids	336809	275705	245209	239590	192322	226241	172875	224070	241253	225280	91432.1	199444	113489	128080	66805.7	174830	1.931e+07	184035	257156	82896.7	197651	320775	125156	150622	216771	208416	248593	249502	181321	189782	156953	230142	236854	217780	193641	179485	459985
Com_1487_pos	Cafestol	C20 H28 O3	316.203	8.016	317.21	Full match	Full match	Full match	Organoheterocyclic compounds	Naphthofurans	Not available	Naphthofurans	1.00321e+06	1.71309e+06	1.35475e+06	946598	957555	1.05819e+06	2.83545e+06	1.85833e+06	3.31432e+06	2.28448e+06	886070	3.00429e+06	952406	670203	750015	1.26842e+06	567060	747668	3.05658e+06	3.31017e+06	2.43539e+06	2.45887e+06	3.72663e+06	2.00338e+06	1.4555e+06	756553	1.2041e+06	747307	1.34383e+06	1.82152e+06	965478	1.58895e+06	1.28399e+06	843475	1.10047e+06	1.86546e+06	1.91738e+06
Com_1551_pos	Carvone	C10 H14 O	150.105	9.249	151.112	Full match	Full match	Full match	Lipids and lipid-like molecules	Prenol lipids	Monoterpenoids	Menthane monoterpenoids	6.76883e+06	8.80104e+06	5.13043e+06	7.41802e+06	5.19172e+06	7.02883e+06	4.38328e+06	3.76712e+06	5.42518e+06	5.50581e+06	8.36634e+06	5.26913e+06	3.29502e+06	3.03561e+06	6.36488e+06	3.24296e+06	3.01254e+06	4.20389e+06	4.20635e+06	2.68507e+06	2.47436e+06	2.51401e+06	3.19254e+06	2.48336e+06	4.72248e+06	5.35042e+06	7.70554e+06	5.68391e+06	4.63651e+06	4.85328e+06	5.68615e+06	8.14607e+06	6.18438e+06	4.97432e+06	3.90919e+06	5.36408e+06	4.75077e+06
Com_1633_pos	Isoeugenyl acetate	C12 H14 O3	206.094	5.705	207.101	Full match	Full match	Full match					7.41373e+06	1.96331e+07	1.54391e+07	1.45984e+07	2.19479e+07	1.95366e+07	504663	748033	966406	939313	290445	1.05635e+06	915238	822331	179698	589688	896849	736746	674578	375230	464477	709957	694292	470609	641328	658235	641151	1.00387e+06	787699	487166	952702	862831	893244	756866	558477	788723	2.31152e+06
Com_1794_pos	5,7-dihydroxy-3,8-dimethoxy-2-phenyl-4H-chromen-4-one	C17 H14 O6	314.079	5.785	315.086	Full match	Full match	Full match					1.19605e+07	3.50268e+07	1.0885e+07	2.26125e+07	1.71214e+07	2.33681e+07	394570	413230	430797	321627	194460	389626	242223	164807	158143	244718	215793	168793	235669	171591	199322	194158	196384	201996	509775	386647	386246	265388	242050	417146	373089	295719	341710	253567	477054	308803	2.30031e+06
Com_1879_pos	Isovanillic acid	C8 H8 O4	168.042	4.967	169.05	Full match	Full match	Full match	Benzenoids	Benzene and substituted derivatives	Benzoic acids and derivatives	P-methoxybenzoic acids and derivatives	1.05405e+07	7.30029e+06	1.11663e+07	4.90568e+06	6.47022e+06	5.84225e+06	1.36694e+07	2.06623e+07	2.63756e+07	1.82752e+07	8.75272e+06	2.42131e+07	4.41774e+06	6.36038e+06	981152	4.24019e+06	7.15714e+06	6.4664e+06	1.04525e+06	1.01732e+06	938778	904533	2.32753e+06	1.16594e+06	1.29202e+07	7.28802e+06	7.31374e+06	1.73671e+07	6.60574e+06	8.52282e+06	1.395e+07	8.19569e+06	1.33285e+07	8.34592e+06	4.94678e+06	1.42981e+07	8.51457e+06
Com_2052_pos	Rhoifolin	C27 H30 O14	578.164	5.527	579.171	Full match	Full match	Full match	Phenylpropanoids and polyketides	Flavonoids	Flavonoid glycosides	Flavonoid-7-O-glycosides	401027	531180	2.10045e+06	326659	303138	345097	1.51454e+06	3.32302e+06	3.38751e+06	2.23389e+06	414865	7.09496e+06	184382	181012	392639	696330	560500	140741	1.16819e+07	7.30966e+06	1.19659e+07	1.39092e+07	1.05505e+07	7.48762e+06	1.58198e+06	3.88474e+06	577246	5.03097e+06	3.05923e+06	1.33234e+06	2.73705e+06	2.48296e+06	662994	2.7008e+06	344176	2.9926e+06	3.53268e+06
Com_2699_pos	Acetophenone	C8 H8 O	120.058	5.593	121.065	Full match	Full match	No results	Organic oxygen compounds	Organooxygen compounds	Carbonyl compounds	Alkyl-phenylketones	7.99536e+06	1.26144e+07	1.10184e+07	8.07508e+06	1.25739e+07	8.97205e+06	4.51129e+06	4.37167e+06	6.24558e+06	4.44014e+06	2.05783e+06	5.39391e+06	1.42651e+07	7.33097e+06	97773.1	7.78561e+06	6.60987e+06	5.02029e+06	4.07801e+06	2.41277e+06	3.47979e+06	3.81458e+06	3.83416e+06	3.19624e+06	5.02275e+06	5.07095e+06	6.17335e+06	5.38302e+06	4.56579e+06	5.30822e+06	5.82729e+06	5.59009e+06	5.20603e+06	5.43069e+06	6.03535e+06	6.14329e+06	6.08387e+06
Com_2936_pos	Isorhapontigenin	C15 H14 O4	258.089	5.012	259.096	Full match	Full match	Full match	Phenylpropanoids and polyketides	Stilbenes	Not available	Stilbenes	3.75716e+06	2.58454e+07	8.6692e+06	7.79603e+06	3.03727e+06	1.38554e+07	144004	407808	250587	476309	98401.5	389055	61635	82836.1	40651.2	83913.8	61630.2	67249.5	73556.1	50913.7	58212.4	66328.3	80209.4	62680.9	2.00511e+06	249162	1.21052e+06	279681	393831	276906	172263	260814	374548	465440	239020	348415	945126
Com_3185_pos	Neodiosmin	C28 H32 O15	608.174	5.531	609.181	Full match	Full match	Full match	Phenylpropanoids and polyketides	Flavonoids	Flavonoid glycosides	Flavonoid-7-O-glycosides	834589	471843	858170	313528	649487	369504	261574	4.43766e+06	3.68664e+06	2.40258e+06	155608	6.86582e+06	143085	160792	73353.1	160702	134667	125019	5.21115e+06	3.69758e+06	5.14947e+06	7.39911e+06	5.83226e+06	3.63021e+06	3.0348e+06	8.54576e+06	3.18471e+06	7.8097e+06	3.08438e+06	1.33499e+06	2.22795e+06	3.88158e+06	717139	7.03976e+06	1.35491e+06	476805	3.07453e+06
Com_3370_pos	5,6-dimethyl-4-oxo-4H-pyran-2-carboxylic acid	C8 H8 O4	168.042	5.276	169.05	Full match	Full match	Full match					4.97031e+06	1.28516e+07	8.07876e+06	5.26939e+06	7.13987e+06	5.83561e+06	3.86096e+06	2.28975e+06	2.38931e+06	2.33421e+06	1.30941e+06	4.34621e+06	7.09092e+06	2.94044e+06	408599	5.20077e+06	3.57371e+06	2.56563e+06	380175	320726	351956	366220	472398	431047	1.4675e+06	1.23005e+06	1.57767e+06	7.34593e+06	442564	1.56079e+06	2.8008e+06	2.56514e+06	1.80362e+06	2.02334e+06	1.42674e+06	2.68054e+06	2.50504e+06
Com_3425_pos	Ethyl paraben	C9 H10 O3	166.063	4.993	167.07	Full match	Full match	Full match	Benzenoids	Benzene and substituted derivatives	Benzoic acids and derivatives	p-Hydroxybenzoic acid alkyl esters	413943	9.20889e+06	236093	198573	310574	204647	500720	256247	391385	242371	268596	248812	98110.2	138090	60641.4	108538	133723	86134.1	144675	77246.7	82259.6	93950.7	144925	109647	265037	1.22406e+06	358247	349185	452796	605716	463005	1.28842e+06	282723	278103	331060	454228	257689
Com_3564_pos	trans-Cinnamaldehyde	C9 H8 O	132.058	5.501	133.065	Full match	Full match	Full match	Phenylpropanoids and polyketides	Cinnamaldehydes	Not available	Cinnamaldehydes	3.28279e+06	5.44374e+06	7.53273e+06	2.92061e+06	5.99253e+06	7.193e+06	7.80521e+06	5.94567e+06	7.0422e+06	5.08344e+06	4.15536e+06	9.23818e+06	1.11446e+07	7.68662e+06	1.66872e+06	9.04488e+06	1.03432e+06	6.15162e+06	1.3617e+06	1.06578e+06	1.27133e+06	1.40007e+06	1.49967e+06	1.11823e+06	2.99454e+06	6.98024e+06	3.16631e+06	9.24043e+06	2.91738e+06	3.02169e+06	7.2681e+06	4.06226e+06	6.72934e+06	998918	374373	6.6999e+06	4.2808e+06
Com_4285_pos	Choline	C5 H13 N O	103.1	11.735	104.107	Full match	Full match	No results	Organic nitrogen compounds	Organonitrogen compounds	Quaternary ammonium salts	Cholines	1.94648e+06	769290	248677	1.29401e+06	415434	610363	411363	539378	2.2551e+06	415174	371847	774880	581244	1.01256e+06	164263	1.46859e+06	653878	3.63737e+06	934153	134700	539047	806143	482875	436124	392252	531465	406232	408935	585551	685052	590379	622131	675627	552540	583949	309598	761974
Com_4287_pos	1-Phenyl-3-methyl-5-pyrazolone	C10 H10 N2 O	174.079	3.661	175.086	Full match	Full match	Full match					49607.6	122618	31055.5	31850.9	64741.8	91545.3	740688	523440	432670	611774	147260	372045	233055	1.41062e+06	473796	539011	742293	971118	1.0017e+06	993256	3.61345e+06	2.26422e+06	2.84911e+06	1.57817e+06	436503	1.56959e+06	366705	305655	1.91715e+06	814313	816096	655939	508234	357420	508317	385020	1.04993e+06
Com_4468_pos	2-(2,6-dimethoxyphenyl)-5,6-dimethoxy-4H-chromen-4-one	C19 H18 O6	342.11	6.446	343.117	Full match	Full match	Full match					341531	430829	246864	303286	234952	253649	181580	111394	152282	126593	52658.8	125174	99255.6	337466	72939.9	122233	1.63154e+06	8.04483e+06	243486	170479	192895	208699	215099	185730	137710	110115	185923	138035	145172	125213	113501	132337	125594	140728	118170	106680	251616
Com_4521_pos	Urocanic acid	C6 H6 N2 O2	138.043	1.416	139.05	Full match	Full match	Full match	Organoheterocyclic compounds	Azoles	Imidazoles	Imidazolyl carboxylic acids and derivatives	3.7471e+06	3.69008e+06	2.17076e+06	2.19812e+06	2.69231e+06	2.48431e+06	2.56051e+06	3.42367e+06	3.26483e+06	2.85707e+06	1.44576e+06	1.98123e+06	1.87804e+06	1.94713e+06	2.01637e+06	2.65826e+06	4.2622e+06	1.6758e+06	1.85124e+06	1.83484e+06	2.5738e+06	1.64606e+06	2.07085e+06	1.77719e+06	3.64724e+06	3.99816e+06	1.73267e+07	4.5682e+06	2.79317e+06	2.2916e+06	2.47498e+06	2.45208e+06	3.21523e+06	2.92802e+06	2.77752e+06	2.48632e+06	3.14583e+06
Com_5465_pos	2'-O-Methyladenosine	C11 H15 N5 O4	281.112	4.887	282.119	Full match	Full match	Full match	Nucleosides, nucleotides, and analogues	Purine nucleosides	Not available	Purine nucleosides	639924	547095	766110	335192	818211	409098	526082	720570	410239	799059	198404	1.07639e+06	1.28537e+06	2.33468e+06	483821	1.50078e+06	867450	1.45001e+06	5.4219e+06	1.76852e+06	4.93778e+06	2.65652e+06	2.62739e+06	2.73945e+06	364974	517015	371107	1.85361e+06	706928	843368	1.48351e+06	1.51257e+06	901706	317087	376872	1.37255e+06	1.415e+06
Com_5505_pos	Citral	C10 H16 O	152.12	6.905	135.117	Full match	Full match	Full match	Lipids and lipid-like molecules	Prenol lipids	Monoterpenoids	Acyclic monoterpenoids	2.64566e+06	2.86863e+06	2.28595e+06	1.69469e+06	2.81966e+06	2.05652e+06	2.16072e+06	1.98165e+06	2.36264e+06	2.62651e+06	980207	1.83701e+06	1.67245e+06	1.81149e+06	995849	2.16029e+06	1.28949e+06	1.23395e+06	8.93954e+06	3.25299e+06	5.29971e+06	4.71881e+06	8.6438e+06	6.49817e+06	4.26004e+06	1.52978e+06	1.89983e+06	1.82087e+06	2.28921e+06	2.22219e+06	5.19023e+06	4.51756e+06	1.9072e+06	1.77731e+06	1.75103e+06	1.83939e+06	2.93767e+06
Com_5576_pos	Esculetin	C9 H6 O4	178.027	5.007	179.034	Full match	Full match	Full match	Phenylpropanoids and polyketides	Coumarins and derivatives	Hydroxycoumarins	6,7-dihydroxycoumarins	1.2516e+07	4.54186e+06	2.04492e+06	1.44357e+06	2.35763e+06	1.38522e+06	178481	227615	215558	215070	94243.7	224333	424690	593449	48084.5	525297	559649	663956	967194	448995	82754.3	215788	455964	505393	253247	274512	997604	271830	248487	692562	260013	371808	270147	334819	263337	220282	496678
Com_8240_pos	2-Hydroxyphenylalanine	C9 H11 N O3	181.074	1.402	182.081	Full match	Full match	Full match	Organic acids and derivatives	Carboxylic acids and derivatives	Amino acids, peptides, and analogues	Phenylalanine and derivatives	2.5371e+06	3.17298e+06	1.83005e+06	1.49944e+06	1.99971e+06	1.61865e+06	1.96899e+06	3.99698e+06	4.16944e+06	3.22321e+06	1.45667e+06	3.63219e+06	1.2769e+06	1.15555e+06	344401	2.35031e+06	736695	913535	1.55551e+06	986599	1.87177e+06	2.38415e+06	1.96883e+06	1.92948e+06	3.93111e+06	4.90231e+06	1.52988e+06	8.18774e+06	3.85814e+06	3.79368e+06	6.99657e+06	5.71856e+06	1.12946e+07	5.00152e+06	6.76295e+06	4.76168e+06	3.13073e+06
Com_8506_pos	Trifolin	C21 H20 O11	448.1	6.064	449.108	Full match	Full match	Full match	Phenylpropanoids and polyketides	Flavonoids	Flavonoid glycosides	Flavonoid-3-O-glycosides	696974	741024	541920	417940	775635	447333	1.62019e+06	1.73716e+06	1.96927e+06	1.8308e+06	964142	1.58512e+06	1.73602e+06	956855	565269	1.50939e+06	1.57991e+06	1.02064e+06	1.66657e+06	2.94322e+06	5.66288e+06	4.10383e+06	1.25152e+07	5.01825e+06	2.08354e+06	2.0452e+06	2.1434e+06	1.26715e+06	1.41063e+06	2.2126e+06	2.04538e+06	1.43765e+06	1.95138e+06	1.12839e+06	2.64443e+06	1.79068e+06	1.85543e+06
Com_8942_pos	Kahweol	C20 H26 O3	314.188	5.61	315.196	Full match	Full match	No results	Organoheterocyclic compounds	Naphthofurans	Not available	Naphthofurans	1.65893e+06	5.4746e+06	1.83601e+06	2.69738e+06	2.18896e+06	1.62336e+06	3.92955e+06	2.64313e+06	4.14717e+06	4.07568e+06	1.49824e+06	5.39255e+06	480125	269256	190549	423288	403918	276909	377476	424997	428837	409395	629615	499307	4.80609e+06	6.30234e+06	7.60168e+06	5.23157e+06	5.10354e+06	1.47313e+07	2.57894e+06	2.86183e+06	3.90438e+06	3.75717e+06	4.89195e+06	3.91663e+06	2.5447e+06
Com_9877_pos	Dihydrokawain	C14 H16 O3	232.11	5.833	233.117	Full match	Full match	Full match	Phenylpropanoids and polyketides	Kavalactones	Not available	Kavalactones	509648	1.02739e+06	1.0604e+06	884739	1.05071e+06	1.02444e+06	922817	3.23982e+06	3.22125e+06	3.10012e+06	278388	2.76508e+06	1.00693e+06	2.68549e+06	204092	995904	725729	1.07951e+06	822410	865115	816454	1.05169e+06	918440	945060	1.83836e+06	1.58365e+06	1.5589e+06	1.86697e+06	1.27649e+06	1.4783e+06	675788	2.33392e+06	2.03772e+06	1.80735e+06	641602	1.81155e+06	1.51269e+06
Com_10788_pos	L-Glutathione (reduced)	C10 H17 N3 O6 S	307.083	5.236	308.091	Full match	Full match	Full match	Organic acids and derivatives	Carboxylic acids and derivatives	Amino acids, peptides, and analogues	Peptides	1.99898e+06	7.77063e+06	1.4041e+06	2.57693e+06	6.23252e+06	3.48845e+06	651488	495586	338430	325257	148424	348672	654932	1.54175e+06	470214	796707	983303	1.21835e+06	784455	551433	498297	747126	665350	1.67038e+06	427286	553436	427992	372203	766623	526222	447927	436631	495258	372366	508172	406056	723671
Com_10885_pos	Formononetin	C16 H12 O4	268.073	6.266	269.08	Full match	Full match	Full match	Phenylpropanoids and polyketides	Isoflavonoids	O-methylated isoflavonoids	4'-O-methylisoflavones	165998	171090	2.399e+06	109520	203482	113413	124765	109814	206381	100672	87787.2	119497	1.35417e+06	912315	677091	1.36777e+06	1.21764e+06	942495	1.59198e+06	1.38401e+06	1.42048e+06	1.47519e+06	1.3176e+06	1.64757e+06	160880	85542	140974	300023	819071	210720	586085	653782	124015	83419.1	107667	130695	1.51681e+06
Com_11043_pos	Ferulic acid	C10 H10 O4	194.058	3.726	212.091	Full match	Full match	Full match	Phenylpropanoids and polyketides	Cinnamic acids and derivatives	Hydroxycinnamic acids and derivatives	Hydroxycinnamic acids	3.44028e+06	7.09237e+06	2.56195e+06	1.70315e+06	2.01501e+06	2.2137e+06	4.26491e+06	3.848e+06	2.20017e+06	3.68148e+06	1.08424e+06	2.30181e+06	2.41003e+06	2.81272e+06	1.57425e+06	2.28983e+06	2.0312e+06	1.83133e+06	2.86283e+06	1.0858e+06	1.93296e+06	2.73352e+06	2.29726e+06	1.95626e+06	3.47971e+06	5.97867e+06	4.39765e+06	4.36426e+06	2.67941e+06	4.2605e+06	1.97308e+06	5.77351e+06	4.59869e+06	3.43963e+06	3.41184e+06	3.17636e+06	4.81329e+06
Com_11127_pos	3',4'-Dihydroxyphenylacetone	C9 H10 O3	166.063	4.778	167.07	Full match	Full match	Full match	Benzenoids	Benzene and substituted derivatives	Phenylpropanes	Phenylpropanes	3.04968e+06	3.00268e+06	1.23079e+06	1.80616e+06	1.37631e+06	1.35407e+06	3.13738e+06	2.57959e+06	4.17889e+06	3.02388e+06	1.97109e+06	4.03156e+06	1.24467e+06	550699	452645	1.21097e+06	812035	756173	490580	325797	425562	410884	610998	425724	1.94351e+06	1.89644e+06	1.9482e+06	4.58409e+06	1.48288e+06	1.95141e+06	3.548e+06	2.60617e+06	2.0934e+06	2.26739e+06	2.07184e+06	3.19676e+06	2.11017e+06
Com_11564_pos	Naringenin	C15 H12 O5	272.068	5.447	273.075	Full match	Full match	Full match	Phenylpropanoids and polyketides	Flavonoids	Flavans	Flavanones	474897	1.51264e+06	300975	530333	303307	631108	323980	374277	440517	353984	157530	417643	187134	179042	109621	190586	180829	134374	2.71478e+06	2.05193e+06	1.41526e+06	2.34336e+06	1.31729e+06	2.91168e+06	388104	349097	410982	387463	287428	296752	313544	347268	394954	337556	319247	320847	589898
Com_6_pos	DL-Tryptophan	C11 H12 N2 O2	204.09	5.178	188.07	Full match	Full match	Full match	Organoheterocyclic compounds	Indoles and derivatives	Indolyl carboxylic acids and derivatives	Indolyl carboxylic acids and derivatives	2.54902e+08	6.359e+08	2.66574e+08	1.11134e+08	6.65465e+08	1.87463e+08	1.62466e+09	6.6419e+08	2.16748e+08	4.09031e+08	2.895e+08	3.75968e+08	1.98675e+09	5.86045e+09	1.53163e+09	1.99821e+09	6.67566e+09	4.37672e+09	7.80513e+08	7.711e+08	1.57193e+09	7.19337e+08	9.79168e+08	8.21073e+08	3.92597e+08	1.25754e+09	3.61237e+08	4.13972e+08	2.64066e+09	1.23179e+09	9.00003e+08	6.90473e+08	5.53562e+08	3.82025e+08	7.78636e+08	4.64591e+08	8.34874e+08
Com_48_pos	Adenosine	C10 H13 N5 O4	267.096	3.144	268.104	Full match	Full match	Full match	Nucleosides, nucleotides, and analogues	Purine nucleosides	Not available	Purine nucleosides	8.94917e+07	7.74471e+07	6.79743e+07	1.02117e+08	1.16734e+08	1.2721e+08	1.03992e+09	1.05894e+09	1.19687e+09	1.00647e+09	4.86039e+08	1.13977e+09	4.54572e+08	5.80144e+08	8.59925e+07	3.29272e+08	1.2388e+08	1.05526e+08	2.02974e+09	1.09787e+09	1.85905e+09	1.60905e+09	1.71384e+09	1.43639e+09	1.03845e+09	8.51038e+08	1.06327e+09	1.17068e+09	1.30518e+09	9.59766e+08	1.08928e+09	1.42073e+09	1.59728e+09	9.66604e+08	1.18855e+09	1.46531e+09	1.14171e+09
Com_168_pos	Argininosuccinic acid	C10 H18 N4 O6	290.122	1.282	291.129	Full match	Full match	Full match	Organic acids and derivatives	Carboxylic acids and derivatives	Amino acids, peptides, and analogues	Aspartic acid and derivatives	2.06043e+08	1.2073e+08	4.63048e+07	6.88595e+07	1.06988e+08	5.14603e+07	8.57961e+06	4.74393e+06	4.39516e+06	6.44095e+06	2.47766e+06	4.81334e+06	3.32367e+07	1.81887e+08	1.66044e+07	6.07579e+07	1.30704e+07	3.73905e+07	2.12923e+08	4.82527e+07	1.05823e+08	9.22206e+07	1.91039e+08	2.85312e+07	9.62352e+06	1.6958e+07	1.52882e+07	6.74127e+06	1.18426e+07	1.60741e+07	1.49418e+07	1.6696e+07	7.61911e+06	8.38597e+06	1.07159e+07	6.64117e+06	3.97304e+07
Com_171_pos	Apigenin	C15 H10 O5	270.053	6.049	271.06	Full match	Full match	Full match	Phenylpropanoids and polyketides	Flavonoids	Flavones	Flavones	423290	617723	311497	385099	187364	395190	4.0985e+07	9.39833e+07	6.7288e+07	4.2174e+07	1.52029e+07	7.30854e+07	1.89096e+06	330851	3.9725e+06	4.34352e+06	546286	352907	1.1481e+08	1.06902e+08	1.8335e+08	2.11348e+08	1.3466e+08	9.4387e+07	4.61603e+07	7.661e+06	8.89865e+06	3.15033e+07	2.93927e+07	1.76378e+07	4.69894e+07	6.15887e+07	3.22574e+07	1.67838e+07	1.29207e+07	4.74114e+07	4.98045e+07
Com_201_pos	Quercetin	C15 H10 O7	302.042	5.471	303.05	Full match	Full match	Full match	Phenylpropanoids and polyketides	Flavonoids	Flavones	Flavonols	4.25746e+06	7.9312e+06	4.61711e+06	3.47135e+06	3.71824e+06	4.19516e+06	2.08971e+07	4.25199e+07	7.0461e+07	5.86912e+06	3.78192e+06	2.46335e+07	1.22674e+06	1.36939e+06	2.5756e+06	1.63466e+06	1.14413e+06	1.94928e+06	5.89844e+06	4.49499e+07	1.91689e+08	3.7068e+07	8.53716e+07	8.41177e+07	3.04043e+07	1.44434e+06	3.33347e+06	1.26183e+06	1.05564e+07	1.55825e+06	8.91625e+06	1.29012e+06	1.46062e+07	5.92128e+06	3.87596e+06	1.85964e+07	3.01796e+07
Com_465_pos	Adenine	C5 H5 N5	135.055	1.641	136.062	Full match	Full match	Full match	Organoheterocyclic compounds	Imidazopyrimidines	Purines and purine derivatives	6-aminopurines	1.17464e+07	1.50942e+06	7.90983e+06	8.24499e+06	1.09119e+07	8.34002e+06	1.33278e+07	4.17825e+07	6.53488e+07	5.38723e+07	2.68007e+07	2.63587e+07	2.52675e+08	5.9984e+08	1.62996e+08	1.03927e+09	3.47619e+08	4.51454e+08	5.16559e+06	6.58144e+06	9.62431e+06	7.11843e+06	2.31823e+07	1.26095e+07	1.78925e+07	2.5366e+07	2.69593e+07	2.7681e+07	2.66581e+07	1.62304e+07	4.13812e+07	4.25714e+07	4.57827e+07	1.04827e+08	3.2024e+07	6.98273e+07	1.33634e+08
Com_543_pos	Nobiletin	C21 H22 O8	402.132	6.453	403.139	Full match	Full match	Full match	Phenylpropanoids and polyketides	Flavonoids	O-methylated flavonoids	8-O-methylated flavonoids	185984	241900	145915	160931	156167	147957	511209	109584	103619	89846	51031.4	75057	160474	1.93531e+06	42689.4	109443	1.39383e+07	6.49828e+07	150635	120993	131696	117210	127150	123235	371568	302409	1.37397e+06	139963	148643	87591.3	78179	298836	89136.9	82823.1	132958	107491	1.64944e+06
Com_671_pos	Isorhamnetin	C16 H12 O7	316.058	5.573	317.065	Full match	Full match	Full match	Phenylpropanoids and polyketides	Flavonoids	Flavones	Flavonols	1.37268e+06	3.39144e+06	804308	4.1116e+06	1.20867e+06	2.90914e+06	2.02443e+07	2.91614e+07	6.41421e+07	1.13204e+07	4.34999e+06	7.12404e+07	139872	165866	323642	424292	119182	131426	5.61192e+06	5.2244e+06	9.43642e+06	6.16415e+06	7.36933e+06	8.90855e+06	1.96327e+07	8.18889e+06	2.55616e+06	1.44704e+07	8.47323e+06	6.06937e+06	7.01972e+06	9.57779e+06	6.29473e+06	8.89903e+06	1.80653e+06	3.39792e+07	1.25006e+07
Com_705_pos	Eriodictyol	C15 H12 O6	288.063	5.572	289.07	Full match	Full match	Full match	Phenylpropanoids and polyketides	Flavonoids	Flavans	Flavanones	2.39383e+06	7.45896e+06	2.74289e+06	1.0713e+06	2.66259e+06	4.32756e+06	414979	740862	821258	777300	275388	625995	176098	212785	227419	212033	152895	168603	4.88067e+06	4.39213e+06	3.35943e+06	2.59087e+06	4.28239e+06	7.00305e+06	481544	383092	441213	597120	719240	342206	678170	438043	505037	513825	402566	433280	1.64682e+06
Com_2533_pos	Isoferulic acid	C10 H10 O4	194.058	5.94	195.065	Full match	Full match	Full match	Phenylpropanoids and polyketides	Cinnamic acids and derivatives	Hydroxycinnamic acids and derivatives	Hydroxycinnamic acids	3.71956e+06	6.143e+06	1.71786e+06	2.68737e+06	4.32937e+06	2.49856e+06	372556	501849	541025	434754	220085	521644	290979	188488	140546	310509	278023	181757	204580	200840	233321	170947	211131	230784	456854	460204	465814	288452	309723	492762	435024	349445	408942	324772	669947	441082	427236
Com_2545_pos	Glycyl-L-leucine	C8 H16 N2 O3	188.116	4.669	189.124	Full match	Full match	Full match	Organic acids and derivatives	Carboxylic acids and derivatives	Amino acids, peptides, and analogues	Peptides	1.69025e+06	475142	432140	1.21291e+06	1.07914e+06	1.85297e+06	2.22302e+06	4.49017e+06	6.00279e+06	6.73673e+06	2.0397e+06	5.67706e+06	369670	250099	89018.1	385482	276954	207772	69159.4	174246	56438.6	97445.9	102041	54529.6	1.71508e+07	2.13001e+07	1.62015e+07	9.98844e+06	1.14434e+07	1.45227e+07	6.00839e+06	2.83508e+07	2.53255e+07	1.71708e+07	1.68794e+07	1.26014e+07	6.75369e+06
Com_2688_pos	Adenosine 3'5'-cyclic monophosphate	C10 H12 N5 O6 P	329.052	2.239	330.059	Full match	Full match	Full match	Nucleosides, nucleotides, and analogues	Purine nucleotides	Cyclic purine nucleotides	3',5'-cyclic purine nucleotides	3.82049e+06	6.36769e+06	1.86933e+06	1.37402e+06	1.58078e+06	910981	1.25202e+07	1.47354e+07	1.25537e+07	1.60989e+07	8.7088e+06	1.58317e+07	3.23143e+06	2.78296e+06	2.25629e+06	2.08979e+06	3.37227e+06	2.7731e+06	1.38066e+07	8.47032e+06	2.18618e+07	1.47947e+07	2.53952e+07	1.12133e+07	9.90007e+06	9.00606e+06	7.37478e+06	5.7783e+06	1.29416e+07	9.8296e+06	1.1318e+07	1.42889e+07	1.21674e+07	1.41692e+07	9.47278e+06	1.40509e+07	1.25665e+07
Com_2791_pos	Guanine	C5 H5 N5 O	151.05	3.123	152.057	Full match	Full match	Full match	Organoheterocyclic compounds	Imidazopyrimidines	Purines and purine derivatives	Purines and purine derivatives	1.0679e+08	4.4485e+07	1.05315e+07	4.9213e+07	4.4926e+07	1.14942e+07	4.1466e+07	4.09376e+07	4.0633e+07	4.56763e+07	2.1539e+07	4.90946e+07	2.84457e+07	4.2898e+07	2.24551e+07	4.37952e+07	1.84643e+07	3.68451e+07	1.14701e+08	6.54359e+07	9.53392e+07	1.31567e+08	1.33294e+08	8.3586e+07	3.49681e+07	2.38478e+07	2.40136e+07	6.82963e+07	3.64261e+07	3.71112e+07	5.24316e+07	4.15825e+07	4.0262e+07	2.26253e+07	1.90942e+07	4.94603e+07	4.58709e+07
Com_4056_pos	Pyridoxine	C8 H11 N O3	169.074	2.187	170.081	Full match	Full match	Full match	Organoheterocyclic compounds	Pyridines and derivatives	Pyridoxines	Pyridoxines	9.42891e+06	4.10417e+07	1.47418e+07	1.89108e+07	2.84653e+07	1.34003e+07	3.61788e+06	2.52771e+06	5.80864e+06	5.54572e+06	3.07173e+06	4.77803e+06	3.93211e+06	6.49415e+06	2.82496e+06	5.36931e+06	6.15992e+06	6.66525e+06	7.13642e+06	5.16199e+06	1.10691e+07	1.05137e+07	5.6116e+06	6.63613e+06	1.45962e+07	1.19106e+07	7.77324e+06	8.43439e+06	1.10623e+07	1.49654e+07	9.54846e+06	2.63447e+07	2.52736e+07	1.47227e+07	2.27861e+07	8.20823e+06	1.47218e+07
Com_5106_pos	Kynurenic acid	C10 H7 N O3	189.043	5.312	190.05	Full match	Full match	Full match	Organoheterocyclic compounds	Quinolines and derivatives	Quinoline carboxylic acids	Quinoline carboxylic acids	336167	793813	261508	225715	238940	221553	249902	405973	279898	329950	114930	367554	206274	203160	404168	448487	159110	190987	5.64995e+06	2.79399e+06	4.73425e+06	3.30553e+06	4.4869e+06	4.11435e+06	262803	727900	285722	667051	1.16512e+06	709128	790182	771770	288076	240278	243178	393706	1.15774e+06
Com_5789_pos	2'-Deoxyadenosine	C10 H13 N5 O3	251.101	3.505	252.108	Full match	Full match	Not the top hit	Nucleosides, nucleotides, and analogues	Purine nucleosides	Purine 2'-deoxyribonucleosides	Purine 2'-deoxyribonucleosides	248325	343232	64999.3	172926	218178	106139	1.22276e+06	1.96614e+06	1.89392e+06	2.36406e+06	1.44828e+06	1.24786e+06	1.47668e+06	1.42766e+06	200051	1.54583e+06	767358	551995	5.10103e+06	2.76789e+06	5.42914e+06	4.03283e+06	3.61444e+06	4.1389e+06	1.26737e+06	956847	1.53426e+06	1.57172e+06	4.04031e+06	2.43854e+06	4.1308e+06	1.84528e+06	3.60339e+06	1.10991e+06	4.34976e+06	1.99635e+06	2.97612e+06
Com_8457_pos	N2-Methylguanosine	C11 H15 N5 O5	297.107	4.79	298.114	Full match	Full match	Full match	Nucleosides, nucleotides, and analogues	Purine nucleosides	Not available	Purine nucleosides	4.1822e+06	1.29395e+06	293701	1.8916e+06	1.54985e+06	297065	1.54061e+06	999849	1.91626e+06	998487	459676	1.67043e+06	429906	271859	165435	523815	423825	258920	770598	644508	1.11243e+06	1.27122e+06	1.23879e+06	852367	834671	648123	579332	2.28836e+06	968468	802911	1.75017e+06	1.13678e+06	1.18292e+06	657429	651416	1.67084e+06	1.16096e+06
Com_10339_pos	Coumarin	C9 H6 O2	146.037	5.835	147.044	Full match	Full match	Full match	Phenylpropanoids and polyketides	Coumarins and derivatives	Not available	Coumarins and derivatives	1.06563e+06	1.00452e+06	3.2228e+06	729525	1.61106e+06	645559	418273	447381	418829	394140	185002	385938	215774	409915	118511	266458	187462	380839	530913	346856	422429	426430	459327	279724	491101	494548	429373	424748	294079	437856	366135	350275	448834	336254	633060	390840	462095
Com_13248_pos	Hesperetin	C16 H14 O6	302.079	5.427	303.086	Full match	Full match	Full match	Phenylpropanoids and polyketides	Flavonoids	O-methylated flavonoids	4'-O-methylated flavonoids	2.74662e+06	1.37835e+07	3.72551e+06	7.74312e+06	1.81075e+06	8.46569e+06	350523	408352	489115	370442	165471	409919	195712	270934	256795	223613	204400	199740	146814	171723	248312	206541	331886	203345	416447	371237	464554	417699	324895	317968	286950	392535	434819	374426	347442	331068	363594
Com_13998_pos	Hesperidin	C28 H34 O15	610.187	5.528	611.194	Full match	Full match	Full match	Phenylpropanoids and polyketides	Flavonoids	Flavonoid glycosides	Flavonoid-7-O-glycosides	834589	605778	896005	374385	649487	393562	361108	517721	545569	627071	186766	475402	183700	206433	94174.7	206318	172893	160506	250486	190922	232062	224989	327789	237394	2.95327e+06	1.61806e+06	3.43766e+06	1.14425e+06	2.27349e+06	1.79887e+06	713225	1.17017e+06	717139	6.14637e+06	1.41918e+06	391206	762363
Com_12_neg	5'-S-Methyl-5'-thioadenosine	C11 H15 N5 O3 S	297.085	5.18	296.077	Invalid mass	No results	No results	Nucleosides, nucleotides, and analogues	5'-deoxyribonucleosides	5'-deoxy-5'-thionucleosides	5'-deoxy-5'-thionucleosides	1.43545e+08	1.18196e+08	7.04049e+07	3.16959e+07	1.1078e+07	2.30185e+07	5.23256e+07	5.76918e+07	1.73906e+08	4.11138e+07	3.49455e+07	1.98669e+08	1.1576e+09	1.31627e+09	1.83546e+08	8.02868e+08	2.49431e+09	3.47847e+08	2.04613e+06	4.64002e+07	5.52885e+07	3.65066e+06	1.16441e+07	1.72876e+07	5.22304e+07	1.03968e+08	4.26412e+07	9.54489e+08	2.09891e+08	7.06328e+07	7.65967e+07	1.59378e+08	3.43131e+07	1.95857e+07	1.13015e+07	1.5966e+08	2.83392e+08
Com_20_neg	(±)9-HpODE	C18 H32 O4	312.23	7.79	311.223	Full match	No results	Full match					3.64942e+06	5.72489e+06	2.36652e+06	644556	2.69734e+06	1.61442e+06	5.3676e+06	1.3827e+06	1.81773e+06	1.08221e+06	3.37033e+06	2.01905e+06	1.20576e+07	2.81242e+06	1.93408e+07	8.81469e+06	9.60787e+06	4.35074e+06	8.61803e+07	2.10819e+08	1.08073e+08	1.16578e+08	1.23534e+08	1.38809e+08	3.95125e+06	1.64147e+06	1.82073e+06	4.145e+06	2.02255e+07	2.05004e+06	1.87694e+07	6.50235e+06	1.09952e+06	2.01279e+06	1.49506e+06	1.92544e+06	3.41274e+07
Com_31_neg	(+/-)9-HpODE	C18 H32 O4	294.219	7.77	293.212	Invalid mass	No results	No match	Lipids and lipid-like molecules	Fatty Acyls	Lineolic acids and derivatives	Lineolic acids and derivatives	5.68307e+07	9.43396e+07	5.2793e+07	4.52358e+07	6.70645e+07	5.58723e+07	8.99931e+07	3.75057e+07	4.77061e+07	3.44675e+07	6.8655e+07	4.02442e+07	1.56801e+08	6.73497e+07	2.33908e+08	1.40601e+08	1.30152e+08	7.61226e+07	7.59522e+08	1.81055e+09	1.01584e+09	1.09577e+09	1.05173e+09	1.22527e+09	5.17647e+07	1.76892e+07	8.31922e+06	4.21918e+07	2.27732e+08	3.80369e+07	2.17481e+08	7.63061e+07	2.11691e+07	1.48256e+07	3.05471e+07	4.51174e+07	3.96275e+08
Com_33_neg	2-{[(1-benzothiophen-3-ylmethyl)imino]methyl}phenol	C16 H13 N O S	267.074	5.099	266.067	Invalid mass	No results	No results					3.73969e+06	5.74694e+08	5.37504e+08	2.75148e+08	4.87201e+07	1.70974e+08	1.37302e+08	1.80701e+08	3.41721e+08	1.47778e+08	1.14372e+08	2.17607e+08	1.07086e+09	1.33269e+09	1.73681e+08	1.03404e+09	1.65673e+09	6.03661e+08	7.29484e+06	3.07269e+07	4.54964e+07	1.20369e+07	2.39394e+07	2.6262e+07	1.71722e+08	3.18618e+08	1.12908e+08	6.88459e+08	2.85514e+08	2.5096e+08	1.81386e+08	1.87144e+08	1.39261e+08	6.59853e+07	5.60823e+07	2.54776e+08	3.84978e+08
Com_43_neg	Ornithine	C5 H12 N2 O2	132.09	1.297	131.083	Full match	No results	Full match	Organic acids and derivatives	Carboxylic acids and derivatives	Amino acids, peptides, and analogues	Alpha amino acids	4.26721e+07	3.71736e+07	9.24687e+07	3.12419e+07	2.35288e+07	5.00466e+07	1.08089e+08	1.02626e+08	3.97906e+06	2.2343e+08	4.9113e+07	6.46247e+07	2.88837e+08	7.00248e+08	1.17089e+09	7.32211e+08	8.63813e+08	1.02886e+09	2.4402e+08	2.16127e+08	1.49752e+08	9.37143e+07	8.59229e+07	2.82605e+08	8.58158e+07	2.34774e+08	3.87554e+08	6.08194e+07	4.27985e+08	3.75646e+08	1.12341e+08	2.81326e+08	3.16562e+08	8.58013e+07	1.5143e+08	9.89265e+07	3.72727e+08
Com_44_neg	Citrulline	C6 H13 N3 O3	175.096	1.298	174.088	No results	Full match	Full match	Organic acids and derivatives	Carboxylic acids and derivatives	Amino acids, peptides, and analogues	L-alpha-amino acids	1.93343e+07	3.58843e+07	8.16148e+07	2.39254e+07	1.54348e+07	4.05227e+07	9.86998e+07	9.71082e+07	3.90365e+06	2.15776e+08	4.87058e+07	6.11824e+07	2.74931e+08	6.42975e+08	1.03125e+09	6.66833e+08	7.65551e+08	8.96513e+08	2.30096e+08	1.96011e+08	1.36422e+08	8.08901e+07	7.66897e+07	2.59073e+08	7.55027e+07	2.18828e+08	3.64719e+08	5.60908e+07	3.90577e+08	3.36833e+08	1.06829e+08	2.60684e+08	2.91704e+08	8.24388e+07	1.4634e+08	9.61139e+07	3.43171e+08
Com_46_neg	LPI 18:3	C27 H47 O12 P	594.28	9.133	593.273	No results	Full match	No results	Lipids and lipid-like molecules	Glycerophospholipids	Glycerophosphoinositols	Phosphatidylinositols	1.00101e+08	6.92951e+07	8.40634e+07	1.1966e+08	1.08722e+08	9.93944e+07	4.19064e+09	4.57992e+09	5.0115e+09	2.89047e+09	1.73423e+09	4.70863e+09	1.73197e+09	2.72396e+09	1.25728e+09	1.91766e+09	4.92254e+08	4.90518e+08	3.03839e+09	1.99011e+09	8.17571e+08	2.46923e+09	3.78806e+09	1.03432e+09	1.43532e+09	2.35957e+09	1.20547e+09	1.74616e+09	2.26155e+09	1.74797e+09	1.38475e+09	2.75589e+09	1.09542e+09	1.80985e+09	9.91146e+08	2.21693e+09	1.688e+09
Com_57_neg	Oleandrin	C32 H48 O9	576.33	6.025	575.323	No results	Full match	No results	Lipids and lipid-like molecules	Steroids and steroid derivatives	Steroid lactones	Cardenolide glycosides and derivatives	140642	177332	133993	77058.5	95349.8	73479.9	6.37706e+06	2.88993e+06	1.28811e+07	3.98928e+06	1.67932e+07	4.72573e+06	2.05341e+08	4.84203e+07	6.57604e+07	1.51766e+08	2.19341e+08	1.09325e+08	1.27458e+07	3.12868e+07	2.8567e+07	2.47494e+07	1.23331e+07	4.38168e+07	1.0404e+07	3.57728e+06	1.74713e+06	4.78926e+06	7.09516e+06	1.10025e+07	3.91911e+07	3.42086e+06	2.14622e+07	9.56894e+06	3.04712e+07	1.32672e+07	3.30652e+07
Com_63_neg	LPC 18:2	C26 H50 N O7 P	565.338	8.896	564.331	No results	Invalid mass	No results	Lipids and lipid-like molecules	Glycerophospholipids	Glycerophosphocholines	Phosphocholines	9.39456e+08	2.48318e+08	7.82989e+08	1.01e+09	7.22098e+08	5.74096e+08	2.82026e+07	9.57767e+07	1.26413e+08	7.71629e+07	1.54269e+08	1.40063e+08	1.69392e+07	2.36134e+07	1.26349e+07	9.29357e+06	1.35073e+07	1.73187e+07	2.13427e+06	1.31608e+07	170491	9.4017e+06	3.97873e+07	1.67005e+06	1.68744e+08	2.098e+08	2.13961e+08	7.2984e+07	1.04864e+08	1.60053e+08	7.0509e+07	9.31667e+07	1.36004e+08	2.89492e+08	5.43646e+07	9.97569e+07	1.17899e+08
Com_93_neg	Caffeic acid O-glucoside	C15 H18 O9	342.095	5.238	341.088	No results	No results	Full match	Organic oxygen compounds	Organooxygen compounds	Carbohydrates and carbohydrate conjugates	Phenolic glycosides	9.35984e+08	2.26177e+08	1.52506e+07	6.92102e+07	8.58976e+07	2.91025e+07	4.22622e+06	4.62151e+06	8.18041e+06	4.18322e+06	7.6265e+06	3.09172e+06	6.42736e+06	3.0935e+06	2.1063e+06	6.79803e+06	1.49278e+07	5.04683e+06	1.2955e+06	1.52161e+06	1.74957e+06	1.3351e+06	1.57271e+06	1.65246e+06	3.47296e+06	4.2591e+06	7.91469e+06	1.27593e+07	7.63811e+06	8.20188e+06	7.67843e+06	5.2218e+06	3.39144e+06	2.84023e+06	1.40551e+07	5.36343e+06	3.31196e+07
Com_106_neg	Stachyose	C24 H42 O21	666.222	1.357	665.215	No results	Full match	Full match	Organic oxygen compounds	Organooxygen compounds	Carbohydrates and carbohydrate conjugates	Oligosaccharides	4.41877e+08	5.4729e+08	2.26234e+08	3.70224e+08	2.29654e+08	2.5448e+08	714089	1.72925e+06	2.04272e+06	474386	3.86983e+06	1.12084e+06	2.71755e+08	3.72091e+08	4.35861e+08	4.20683e+08	2.2165e+08	4.72252e+08	4.76119e+07	4.31764e+07	3.51368e+07	5.6626e+07	3.34899e+07	6.58366e+07	8.85492e+06	1.65556e+06	2.75424e+07	3.75947e+06	1.36789e+07	2.09681e+07	6.78541e+06	7.73235e+06	5.37691e+06	8.6725e+06	8.06862e+06	2.63053e+06	1.45386e+08
Com_174_neg	LPI 18:2	C27 H49 O12 P	596.296	10.361	595.289	No results	Full match	No results	Lipids and lipid-like molecules	Glycerophospholipids	Glycerophosphoinositols	Phosphatidylinositols	1.11916e+09	2.471e+08	1.12951e+09	1.83514e+09	1.48207e+09	1.61609e+09	1.78016e+09	1.56658e+08	1.44343e+09	1.61573e+09	1.11262e+09	1.44734e+09	7.01032e+08	8.41523e+08	1.01301e+09	3.51652e+08	3.10126e+08	3.3035e+08	6.07448e+08	4.8942e+08	1.59808e+08	5.61437e+08	1.11313e+09	2.24699e+08	7.04423e+08	7.62033e+08	7.0054e+08	5.22199e+08	1.02096e+09	7.94183e+08	8.08133e+08	7.86667e+08	5.76106e+08	1.28935e+09	5.60513e+08	1.20464e+09	6.63178e+08
Com_181_neg	2,3-dinor Prostaglandin E1	C18 H30 O5	326.209	6.189	325.202	Full match	No results	No results	Lipids and lipid-like molecules	Fatty Acyls	Eicosanoids	Prostaglandins and related compounds	4.72924e+06	3.64487e+07	4.8597e+06	4.82256e+06	9.32823e+06	9.64018e+06	4.0268e+06	3.89581e+06	7.1623e+06	5.22886e+06	9.77176e+06	4.22555e+06	1.2565e+07	3.64065e+07	6.96802e+07	5.73232e+07	2.63356e+07	7.64026e+06	5.00169e+08	4.61701e+08	6.18637e+08	4.80381e+08	2.80582e+08	3.34968e+08	3.92465e+06	2.06556e+06	6.83709e+06	2.2229e+07	7.79479e+07	5.37246e+06	5.07349e+07	4.85827e+07	4.50957e+06	2.99189e+06	2.46865e+06	8.93582e+06	1.41824e+08
Com_200_neg	LPG 16:0	C22 H45 O9 P	484.28	10.927	483.273	No results	Full match	No results	Lipids and lipid-like molecules	Glycerophospholipids	Glycerophosphoglycerols	Phosphatidylglycerols	1.29745e+08	1.787e+07	9.56673e+07	2.04561e+08	2.97736e+08	2.28639e+08	1.63298e+08	3.71409e+08	2.98474e+08	3.91634e+08	6.14027e+08	3.20996e+08	3.41947e+07	5.63009e+07	2.41666e+08	6.02589e+07	2.71818e+07	6.29067e+07	1.06196e+09	1.06112e+09	7.3581e+08	1.30358e+09	1.50014e+09	7.98244e+08	5.82652e+08	4.87597e+08	7.30508e+08	1.43173e+08	6.80924e+08	5.58491e+08	3.88693e+08	4.05972e+08	2.24523e+08	1.33873e+09	4.2058e+08	2.63761e+08	3.11368e+08
Com_202_neg	methyl oxo pentanoate	C6 H10 O3	130.063	5.454	129.056	No results	No results	Full match	Organic acids and derivatives	Keto acids and derivatives	Beta-keto acids and derivatives	Beta-keto acids and derivatives	2.41991e+07	3.90317e+07	9.92764e+06	2.42883e+07	9.41071e+06	1.8502e+07	7.44918e+06	7.31367e+06	9.44592e+06	9.11008e+06	1.18216e+07	4.9493e+06	1.31813e+08	5.37475e+08	2.69865e+08	2.97924e+08	1.32478e+08	3.47745e+08	1.08409e+08	6.00943e+07	9.27916e+07	7.27317e+07	9.65006e+07	7.07365e+07	1.13694e+07	1.12053e+07	4.13045e+07	1.04763e+07	4.15617e+07	2.79676e+07	2.46299e+07	5.58604e+07	3.15028e+07	8.20047e+06	2.42028e+07	1.41917e+07	6.92861e+07
Com_230_neg	LPA 18:2	C21 H39 O7 P	434.243	10.291	433.236	No results	Full match	No results	Lipids and lipid-like molecules	Glycerophospholipids	Glycerophosphates	1,2-diacylglycerol-3-phosphates	3.63127e+08	2.36948e+07	5.11988e+08	1.37076e+09	6.04388e+07	6.19787e+08	9.57252e+07	1.28569e+08	9.73135e+07	1.09479e+08	9.23406e+07	2.5861e+08	1.36165e+08	3.85372e+07	3.31509e+08	3.65487e+07	1.5051e+08	4.3174e+07	1.70075e+07	1.5649e+07	8.4147e+06	1.62194e+07	3.74584e+07	1.20366e+07	5.17256e+08	3.05313e+08	2.06694e+08	4.99378e+08	1.30095e+08	7.21183e+08	8.58849e+07	1.31024e+08	1.21661e+08	6.26494e+08	9.97356e+07	9.52767e+07	3.97082e+07
Com_244_neg	Naringin Dihydrochalcone	C27 H34 O14	582.195	5.296	581.188	No results	No results	Full match	Phenylpropanoids and polyketides	Flavonoids	Flavonoid glycosides	Flavonoid O-glycosides	5.7727e+07	4.71618e+07	4.24564e+07	8.12829e+06	1.11811e+08	9.65107e+06	1.13424e+07	3.75809e+06	8.84797e+06	5.91471e+06	1.19526e+07	7.8817e+06	1.25991e+07	9.73721e+06	5.80608e+06	9.73626e+06	2.17205e+07	1.40614e+07	1.1507e+06	1.02766e+06	1.14989e+06	1.02041e+06	1.51214e+06	1.20452e+06	3.54328e+06	1.67951e+06	4.25665e+06	8.21641e+06	4.0553e+06	3.36855e+06	1.10446e+07	3.30913e+06	3.62818e+06	2.99502e+06	1.62764e+06	9.56385e+06	1.79377e+07
Com_288_neg	LPC 18:3	C26 H48 N O7 P	563.323	8.626	562.315	No results	Invalid mass	No results	Lipids and lipid-like molecules	Glycerophospholipids	Glycerophosphocholines	Phosphocholines	3.16912e+07	5.84897e+06	2.3581e+07	2.8417e+07	4.62785e+07	1.64747e+07	1.73229e+07	2.58255e+07	4.3978e+07	2.8886e+06	4.59173e+07	2.65443e+07	1.54331e+07	2.99639e+07	1.82947e+07	1.41552e+07	1.1592e+07	1.9135e+07	3.84324e+07	3.22383e+07	1.83798e+07	2.97729e+07	4.67555e+07	1.8756e+07	7.00186e+07	1.72886e+08	1.29169e+08	3.72038e+07	6.98097e+07	6.3421e+07	4.04404e+07	7.56236e+07	1.0532e+08	6.19028e+07	1.30882e+08	3.26015e+07	3.48555e+07
Com_292_neg	Indole	C8 H7 N	117.058	5.185	116.051	No results	No results	Full match	Organoheterocyclic compounds	Indoles and derivatives	Indoles	Indoles	844728	3.65714e+06	1.32378e+06	1.50103e+06	2.31575e+06	632692	6.4015e+06	2.05328e+06	738633	1.58307e+06	3.46717e+06	967849	1.61788e+07	8.52363e+07	4.89413e+07	1.30714e+07	1.67547e+08	7.9638e+07	7.66565e+06	1.00401e+07	1.55414e+07	7.19133e+06	6.13092e+06	1.0039e+07	1.66757e+06	4.43566e+06	2.60126e+06	1.49576e+06	1.72422e+07	8.89806e+06	6.34625e+06	2.23411e+06	2.92067e+06	1.12666e+06	5.54973e+06	1.42374e+06	9.81332e+06
Com_319_neg	2-Hydroxy-1-(4-methoxyphenyl)propyl hexopyranoside	C16 H24 O8	390.153	5.446	389.145	Invalid mass	No results	No match					1.11295e+07	6.98928e+07	1.45946e+06	3.71575e+07	2.99626e+07	1.30104e+07	378175	204410	657858	257127	305242	319400	755992	1.35141e+06	431563	893964	998387	1.02778e+06	133159	235508	345061	198110	276720	307716	320589	247556	708945	362199	325660	851681	308596	338106	414139	280345	1.13853e+06	370649	5.12293e+06
Com_334_neg	Medicagenic acid	C30 H46 O6	502.33	6.754	501.322	No results	Full match	No results					3.04588e+08	1.92577e+08	2.50143e+08	1.05005e+08	3.47794e+08	1.62669e+08	102146	62762.1	80052.3	64666.9	628066	57114.7	1.44846e+06	427035	1.74526e+06	1.4594e+06	626840	472173	590021	215576	916116	457440	195243	451767	78779.6	45080.6	107853	75162.4	144940	1.46576e+06	125201	80504.8	92480.3	48756.8	511061	83209	5.96624e+07
Com_335_neg	(+/-)9(10)-EpOME	C18 H32 O3	342.241	6.543	341.233	Invalid mass	No results	No results	Lipids and lipid-like molecules	Fatty Acyls	Fatty acids and conjugates	Medium-chain fatty acids	3.86791e+06	7.13059e+06	2.62601e+06	868992	7.28629e+06	2.37052e+06	2.49621e+07	2.91264e+07	4.0099e+07	1.25209e+07	1.74856e+07	1.42727e+07	4.38577e+07	2.72044e+07	3.09912e+07	5.90356e+07	2.26002e+07	1.73374e+07	1.91041e+08	1.10185e+08	1.91147e+08	1.86192e+08	1.97997e+08	1.75035e+08	1.19212e+07	7.26293e+06	1.38966e+07	2.25326e+07	4.8767e+07	2.61901e+07	7.75229e+07	2.57476e+07	1.10987e+07	7.65424e+06	1.19713e+07	3.56107e+07	6.75881e+07
Com_380_neg	11-Dehydro thromboxane B2	C20 H32 O6	368.22	5.851	367.213	Full match	No results	No results	Lipids and lipid-like molecules	Fatty Acyls	Eicosanoids	Thromboxanes	2.37549e+07	2.80832e+08	1.1219e+08	1.42848e+08	8.21885e+07	3.91866e+07	182998	215876	255798	285036	339148	202959	151775	104336	139616	154472	162863	123705	269777	211813	217653	190550	143402	248529	767365	1.48912e+06	4.79336e+06	639290	3.1551e+06	1.73055e+06	568638	1.10385e+06	1.3749e+06	1.42915e+06	4.07176e+06	555143	1.33301e+07
Com_415_neg	LPC 18:1	C26 H52 N O7 P	567.354	9.886	566.346	No results	Invalid mass	No results	Lipids and lipid-like molecules	Glycerophospholipids	Glycerophosphocholines	Phosphocholines	1.42328e+08	5.84065e+07	2.4691e+08	5.94656e+08	1.54234e+08	3.28533e+08	1.32684e+06	976842	1.18298e+06	661422	2.65136e+06	2.24092e+06	1.26125e+06	2.5989e+06	1.2253e+06	1.01032e+06	1.55438e+06	2.4161e+06	1.73389e+06	2.02561e+06	1.16775e+06	2.479e+06	3.74865e+06	1.08669e+06	4.31671e+06	1.76564e+06	6.14127e+06	1.59638e+06	6.46753e+06	1.87146e+07	2.57268e+06	4.64336e+06	7.89299e+06	5.7986e+06	8.66827e+06	1.24339e+06	1.83941e+07
Com_466_neg	N-[3-(aminosulfonyl)phenyl]-2,3-dihydro-1,4-benzodioxine-2-carboxamide	C15 H14 N2 O5 S	334.066	1.303	333.059	Invalid mass	No results	No results					2.04533e+08	8.13651e+07	3.6583e+07	5.93439e+07	1.90548e+07	2.75691e+07	508715	2.72812e+06	3.67107e+06	4.08727e+06	1.03953e+07	5.42381e+06	3.72004e+06	2.46426e+06	1.04966e+07	4.89206e+06	4.87936e+06	1.30108e+06	1.2079e+08	1.09778e+08	9.77396e+07	8.31675e+07	4.74033e+07	7.88012e+07	5.82805e+06	3.75862e+06	1.94722e+07	5.94466e+06	1.25508e+07	2.29951e+07	5.13629e+06	1.46331e+07	7.43772e+06	1.36019e+07	1.89501e+07	5.85917e+06	1.72724e+07
Com_538_neg	Oxytetracycline	C22 H24 N2 O9	460.143	1.334	459.136	Invalid mass	No results	No results	Phenylpropanoids and polyketides	Tetracyclines	Not available	Tetracyclines	7.50697e+07	9.09243e+07	7.47678e+07	4.56617e+07	2.85846e+07	3.75322e+07	799606	1.76777e+06	2.19676e+06	1.93797e+06	3.48492e+06	1.44191e+06	321907	310628	422877	339957	296274	431193	288280	197706	182519	878806	616955	292971	5.76608e+06	2.51139e+06	1.12618e+07	1.56998e+06	4.28686e+06	7.51684e+06	2.77568e+06	8.73051e+06	3.98344e+06	5.34076e+06	5.8768e+06	1.6167e+06	7.03648e+06
Com_546_neg	Allantoic acid	C4 H8 N4 O4	176.054	1.303	175.047	No results	Full match	No results	Organic acids and derivatives	Carboxylic acids and derivatives	Amino acids, peptides, and analogues	N-carbamoyl-alpha amino acids	4.0659e+07	6.01252e+07	8.04811e+07	2.72289e+07	2.14183e+07	2.99552e+07	5.62123e+06	3.13214e+06	450575	5.13209e+06	779988	3.52652e+06	8.26617e+06	1.91956e+07	6.60522e+07	1.36159e+07	1.51524e+07	1.7898e+07	1.16546e+07	9.68689e+06	9.54112e+06	8.44585e+06	7.5798e+06	1.35921e+07	7.84297e+06	5.59963e+06	7.53926e+06	2.02736e+06	1.78e+07	2.53651e+07	4.76722e+06	6.36746e+06	1.18761e+07	3.73698e+06	2.92302e+06	2.88775e+06	1.39826e+07
Com_574_neg	4-Dimethylaminobenzaldehyde	C9 H11 N O	149.084	5.335	148.077	No results	No results	Full match	Benzenoids	Benzene and substituted derivatives	Benzoyl derivatives	Benzoyl derivatives	5.78686e+07	6.40399e+06	8.28203e+07	1.14566e+06	5.46198e+07	5.69052e+06	615080	143548	586823	369495	829667	242907	376593	597933	421346	484598	748340	585582	182202	119904	217530	187115	229659	271340	1.77949e+06	537684	1.64583e+06	649091	1.4826e+06	771629	1.14487e+06	940146	895853	1.91387e+06	3.94331e+06	491587	8.40683e+06
Com_580_neg	LPG 18:3	C24 H43 O9 P	506.265	9.177	505.258	No results	Full match	No results	Lipids and lipid-like molecules	Glycerophospholipids	Glycerophosphoglycerols	Phosphatidylglycerols	3.97204e+06	1.20978e+06	1.23347e+06	6.29562e+06	6.09875e+06	5.41052e+06	1.40473e+08	3.68081e+08	2.24684e+08	2.38621e+08	1.50961e+08	2.79286e+08	5.12523e+07	1.08738e+08	1.03353e+08	4.72491e+07	6.47183e+07	8.22091e+07	1.16659e+08	9.49675e+07	3.05446e+07	1.17012e+08	1.9718e+08	7.10685e+07	1.2425e+08	2.82861e+08	1.29927e+08	1.23487e+08	1.90581e+08	1.9351e+08	1.67781e+08	2.37364e+08	2.30547e+08	1.25705e+08	1.4121e+08	2.34806e+08	1.32848e+08
Com_582_neg	(+/-)9,10-dihydroxy-12Z-octadecenoic acid	C18 H34 O4	314.246	7.244	313.239	Full match	No results	No results	Lipids and lipid-like molecules	Fatty Acyls	Fatty acids and conjugates	Long-chain fatty acids	1.55124e+07	5.67712e+07	1.92643e+07	1.53818e+07	4.57588e+07	9.39319e+06	2.15821e+07	2.14132e+07	3.8677e+07	3.88997e+07	5.82334e+07	4.92275e+07	1.93615e+07	1.28605e+07	2.03466e+07	2.50772e+07	1.73004e+07	1.9768e+07	8.3509e+07	3.98202e+07	6.57154e+07	6.90374e+07	4.05165e+07	4.23701e+07	2.20759e+07	8.6102e+06	4.15155e+07	1.24224e+07	3.71748e+07	4.04979e+07	7.47987e+07	3.91116e+07	3.3533e+07	3.4645e+07	7.1024e+07	6.35381e+07	4.23104e+07
Com_601_neg	3,8,9-trihydroxy-10-propyl-3,4,5,8,9,10-hexahydro-2H-oxecin-2-one	C12 H20 O5	244.131	5.853	243.124	Full match	No results	No results					3.20423e+07	7.95047e+07	5.0402e+07	2.36808e+07	3.80588e+07	2.86429e+07	2.47116e+06	1.37353e+06	3.08975e+06	1.11495e+06	1.32084e+06	506000	6.78878e+06	3.36445e+06	8.50485e+06	3.49211e+06	1.1989e+06	1.55555e+06	1.5725e+07	8.94623e+06	1.69755e+07	1.34341e+07	6.00652e+06	7.35089e+06	3.54096e+06	3.85025e+06	861835	1.03736e+06	3.14055e+06	4.68923e+06	1.72265e+06	1.39209e+06	1.33368e+06	812853	5.21995e+06	1.62664e+06	1.20609e+07
Com_626_neg	Isofraxidin	C11 H10 O5	222.053	5.547	221.045	No results	No results	Full match	Phenylpropanoids and polyketides	Coumarins and derivatives	Hydroxycoumarins	7-hydroxycoumarins	9.23459e+06	1.50151e+07	2.09455e+07	6.15121e+06	1.18626e+07	7.14266e+06	204943	253199	353121	285968	350844	262174	941895	939247	437392	1.18233e+06	1.6626e+06	1.30479e+06	206955	223119	287787	218110	235966	279949	341460	541005	977998	607653	374763	464475	498737	363290	410519	260744	746251	2.10123e+07	2.42799e+06
Com_627_neg	3-[(Carboxycarbonyl)amino]-L-alanine	C5 H8 N2 O5	175.963	1.152	174.956	No results	Invalid mass	No results					1.5177e+07	4.39914e+07	1.98371e+07	7.0881e+06	4.99662e+06	9.66134e+06	4.08827e+07	9.27165e+07	1.31044e+08	1.39937e+08	1.85997e+08	9.10592e+07	1.24557e+07	3.46008e+07	1.39201e+07	4.5582e+07	4.161e+06	3.10496e+07	3.20263e+07	3.9585e+07	2.16906e+07	2.59486e+07	3.40374e+07	4.33713e+07	1.53058e+08	1.17825e+08	2.814e+08	1.56465e+08	9.93541e+07	2.02192e+08	1.10533e+08	1.04267e+08	1.17788e+08	9.31737e+07	2.35993e+08	2.04756e+08	9.57661e+07
Com_634_neg	Atractylenolide III	C15 H20 O3	248.141	6.307	247.134	No results	No results	Full match					140433	129230	98660.9	60278.1	87674.6	60850.7	68741.3	159704	232140	43952.2	125168	78865.3	1.48409e+06	818901	1.46513e+06	1.56615e+06	1.67963e+06	1.22442e+06	1.20421e+07	5.78028e+07	1.28515e+07	1.33419e+07	7.1591e+07	2.42045e+07	115469	125335	115602	597198	1.77687e+06	181807	8.86122e+06	1.04068e+06	156451	36955.4	112435	90797.3	8.27537e+06
Com_656_neg	Calceolarioside B	C23 H26 O11	478.153	1.342	477.146	No results	Invalid mass	No results	Phenylpropanoids and polyketides	Cinnamic acids and derivatives	Hydroxycinnamic acids and derivatives	Coumaric acids and derivatives	4.59391e+06	1.14258e+07	3.63564e+06	3.49385e+06	3.06737e+06	2.26316e+06	1.17893e+06	3.77623e+06	2.50472e+06	5.11336e+06	8.54886e+06	2.65162e+06	1.16896e+06	9.1872e+06	1.98969e+06	2.92082e+06	944575	4.08948e+06	6.30984e+06	3.17396e+06	8.06221e+06	7.28393e+06	3.63395e+06	4.90297e+06	9.06846e+06	3.6264e+06	1.94974e+07	3.52861e+06	6.58816e+06	4.16409e+06	4.10408e+06	8.02019e+06	1.01691e+07	3.24551e+06	1.07244e+07	3.95564e+06	6.69208e+06
Com_657_neg	Corchorifatty acid F	C18 H32 O5	328.225	6.635	327.218	Full match	No results	No results	Lipids and lipid-like molecules	Fatty Acyls	Lineolic acids and derivatives	Lineolic acids and derivatives	3.21563e+06	7.12024e+06	2.17886e+06	2.91067e+06	7.03374e+06	3.01783e+06	7.21052e+06	6.69088e+06	1.05477e+07	5.04143e+06	1.26513e+07	2.68769e+06	3.49599e+07	4.79126e+07	3.46655e+07	2.54156e+07	2.72201e+07	1.42538e+07	5.37339e+07	3.20744e+07	7.11916e+07	1.19592e+08	9.13194e+07	3.479e+07	6.97197e+06	5.26186e+06	1.08761e+07	5.69378e+06	2.14781e+07	1.48906e+07	2.68493e+07	5.79539e+06	1.02754e+07	3.55767e+06	5.67224e+06	7.99805e+06	2.14797e+07
Com_794_neg	4,7-dimethylpyrazolo[5,1-c][1,2,4]triazine-3-carbonitrile	C8 H7 N5	173.069	1.705	172.062	Invalid mass	No results	No results					2.76701e+06	3.525e+06	2.03229e+06	1.59473e+06	1.67497e+06	1.17923e+06	3.93108e+06	3.52814e+06	3.70691e+06	3.91424e+06	8.79727e+06	4.63003e+06	9.73246e+06	7.01312e+07	4.43486e+06	1.21822e+07	1.60134e+07	2.48121e+07	9.27884e+06	2.95941e+06	5.19536e+06	3.87659e+06	6.87591e+06	9.80064e+06	6.32329e+06	2.503e+06	1.08651e+07	3.30781e+06	4.96225e+06	6.72059e+06	9.12516e+06	4.39958e+06	1.26692e+07	3.57293e+06	1.40143e+07	6.92067e+06	1.09939e+07
Com_797_neg	Leucosceptoside A	C30 H38 O15	638.222	5.433	637.215	No results	No results	Full match	Phenylpropanoids and polyketides	Cinnamic acids and derivatives	Hydroxycinnamic acids and derivatives	Coumaric acids and derivatives	2.02876e+06	1.48088e+06	1.58568e+06	1.09135e+06	1.08974e+06	351162	2.67118e+06	1.9735e+06	4.08075e+06	2.92225e+06	3.54469e+06	337753	5.99683e+07	314728	3.54461e+06	3.05701e+07	4.92414e+07	2.13166e+07	112239	204478	590493	174768	452488	393752	3.32053e+06	3.00787e+06	8.3608e+06	3.28086e+06	2.51437e+06	6.82174e+06	5.54546e+06	3.24865e+06	7.09471e+06	2.48712e+06	7.98595e+06	5.69455e+06	7.94375e+06
Com_801_neg	L-Argininosuccinate	C10 H18 N4 O6	290.122	1.299	289.115	No results	No results	Full match	Organic acids and derivatives	Carboxylic acids and derivatives	Amino acids, peptides, and analogues	Aspartic acid and derivatives	2.58838e+07	1.20669e+07	7.60835e+06	4.598e+06	6.14397e+06	3.91049e+06	1.30983e+06	690421	202408	1.1265e+06	549878	875873	3.56957e+06	1.74443e+07	8.09494e+06	8.00865e+06	2.03361e+06	5.69637e+06	2.90229e+07	8.25657e+06	1.54276e+07	1.06655e+07	1.47087e+07	5.10842e+06	1.80142e+06	2.42507e+06	2.24343e+06	2.71775e+06	1.39527e+06	5.42595e+06	1.27568e+06	2.61193e+06	2.83584e+06	383327	1.72722e+06	1.16762e+06	4.7705e+06
Com_843_neg	Ferulic acid O-hexoside	C16 H20 O9	356.111	4.901	401.109	No results	No results	Full match	Phenylpropanoids and polyketides	Cinnamic acids and derivatives	Hydroxycinnamic acids and derivatives	Hydroxycinnamic acid glycosides	4.53852e+06	4.74282e+06	1.87339e+06	2.04177e+06	2.14456e+06	1.37871e+06	4.539e+07	2.57858e+07	3.6062e+07	3.29619e+07	3.33113e+07	2.8267e+07	2.14067e+06	1.03747e+06	1.08881e+06	1.88425e+06	2.14429e+06	2.10072e+06	566313	500011	1.54995e+06	539442	3.06708e+06	927881	1.46717e+07	9.29626e+06	3.61427e+07	9.12067e+06	1.8466e+07	1.3667e+07	3.79388e+07	2.32511e+07	3.46718e+07	1.72279e+07	2.15306e+07	4.10708e+07	1.81028e+07
Com_886_neg	Picroside I	C24 H28 O11	492.164	5.418	491.157	No results	Full match	Full match	Phenylpropanoids and polyketides	Tannins	Hydrolyzable tannins	Hydrolyzable tannins	1.37162e+08	1.4899e+07	535218	2.65738e+06	7.02627e+06	1.18871e+06	157010	171382	268025	249502	264999	193513	1.20935e+07	1.51139e+07	4.47765e+06	1.67149e+07	3.26341e+07	9.85616e+06	108258	143779	228866	142066	218087	199349	278900	208070	484867	507374	296550	342940	269752	296608	375644	245936	397142	287150	4.35438e+06
Com_922_neg	Apigenin C-pentoside	C20 H18 O9	402.096	5.685	447.094	No results	No results	Full match					6.08354e+06	1.10671e+07	1.745e+06	5.10665e+06	4.3707e+06	4.20574e+06	8.97352e+06	1.54489e+07	2.5169e+07	1.64461e+07	9.586e+06	1.14261e+07	3.46489e+06	1.67021e+06	1.76543e+07	7.07131e+06	1.58939e+06	854410	5.924e+07	9.11769e+07	1.07189e+08	6.93058e+07	1.17284e+08	8.31616e+07	1.26429e+07	3.65059e+06	7.06582e+06	1.96854e+07	1.35313e+07	7.48328e+06	1.32427e+07	1.51031e+07	2.18923e+07	4.54117e+06	4.15088e+06	1.36024e+07	3.52689e+07
Com_1005_neg	Mevalonic acid	C6 H12 O4	148.074	3.644	147.066	Full match	No results	Full match	Lipids and lipid-like molecules	Fatty Acyls	Fatty acids and conjugates	Hydroxy fatty acids	6.47875e+06	4.54614e+06	2.79673e+06	1.80619e+06	2.58116e+06	1.17821e+06	1.01877e+07	6.86397e+06	6.91161e+06	8.7153e+06	9.7246e+06	5.41919e+06	5.97972e+06	5.26807e+06	9.36496e+06	9.25855e+06	3.07658e+06	4.6709e+06	1.44089e+08	9.15832e+07	1.07905e+08	1.07959e+08	7.40056e+07	1.22922e+08	1.86242e+07	1.4713e+07	3.10225e+07	1.56763e+07	2.50765e+07	2.21683e+07	2.43696e+07	1.18776e+07	1.67937e+07	6.86668e+06	2.95025e+07	1.52379e+07	2.50233e+07
Com_1011_neg	Kaempferitrin	C27 H30 O14	624.17	5.255	623.163	Invalid mass	No results	No match	Phenylpropanoids and polyketides	Flavonoids	Flavonoid glycosides	Flavonoid-7-O-glycosides	4.17919e+06	2.18763e+06	2.7293e+06	1.23011e+06	2.55868e+06	1.06744e+06	1.77213e+07	2.69352e+07	3.22699e+07	1.94198e+07	3.17244e+07	1.58927e+07	6.79379e+06	3.74337e+06	4.81417e+06	8.4026e+06	7.3385e+06	5.09937e+06	1.95723e+07	1.50086e+07	1.95132e+07	2.26991e+07	3.08105e+07	2.26388e+07	1.48006e+07	3.32193e+06	6.96649e+06	1.44176e+07	5.03388e+06	7.02958e+06	1.58858e+07	1.1588e+07	2.60884e+07	5.79491e+06	8.96161e+06	549470	1.69688e+07
Com_1030_neg	LPI 16:2	C25 H45 O12 P	568.265	8.276	567.258	No results	Full match	No results	Lipids and lipid-like molecules	Glycerophospholipids	Glycerophosphoinositols	Phosphatidylinositols	5.71259e+06	196271	4.02567e+06	5.15594e+06	7.10495e+06	6.45953e+06	4.87377e+06	5.81982e+06	8.75001e+06	8.38513e+06	6.66483e+06	6.85593e+06	1.16579e+06	1.32597e+06	908119	1.84053e+06	375013	294967	2.16622e+06	1.95577e+06	1.35366e+06	2.6569e+06	3.6419e+06	1.35894e+06	2.31598e+07	1.62599e+07	3.02599e+07	7.82807e+06	4.90009e+07	3.00107e+07	7.33639e+06	4.74649e+07	1.1575e+07	1.04077e+08	1.16142e+07	5.59097e+06	1.10283e+07
Com_1033_neg	alpha-D-Glucopyranosyl 2-O-(2-methylbutanoyl)-alpha-D-glucopyranoside	C17 H30 O12	472.179	5.401	471.172	Invalid mass	No results	No results					5.90076e+07	1.72e+08	5.28631e+07	4.32578e+07	5.15938e+07	3.56636e+07	633941	451190	758731	879754	474874	385360	655526	1.69887e+06	2.58912e+06	1.27386e+06	419773	1.00022e+06	3.21234e+06	1.74577e+06	2.52524e+06	3.47997e+06	1.29396e+06	2.35635e+06	414419	659810	2.01823e+06	1.23562e+06	1.29982e+06	706459	1.15463e+06	496767	870914	419393	2.77572e+06	1.24333e+06	1.30727e+07
Com_1090_neg	Scopoletin	C10 H8 O4	192.042	5.603	237.04	Full match	No results	Full match	Phenylpropanoids and polyketides	Coumarins and derivatives	Hydroxycoumarins	7-hydroxycoumarins	1.12077e+08	9.24496e+07	3.86682e+08	1.42353e+07	1.29301e+08	2.39647e+07	4.9724e+06	3.90469e+06	3.79113e+06	4.65308e+06	1.10641e+07	3.61382e+06	5.97504e+06	1.85861e+07	3.42879e+06	1.29535e+07	6.34275e+06	2.66226e+07	817203	580983	995461	601823	997941	887329	2.55995e+06	4.86452e+06	6.20775e+06	1.02313e+07	5.5505e+06	4.82419e+06	6.60693e+06	8.60711e+06	3.61263e+06	2.68733e+06	6.2803e+06	5.2199e+06	2.84419e+07
Com_1149_neg	Neonuezhenide	C31 H42 O18	702.238	5.235	701.231	No results	No results	Full match	Lipids and lipid-like molecules	Saccharolipids	Not available	Saccharolipids	271516	318560	1.1618e+06	177816	344414	138963	104884	63173.6	344348	157685	925056	201206	1.18053e+06	3.1656e+06	792805	2.61177e+06	1.61472e+06	2.08359e+06	1.33555e+07	9.35882e+06	1.78976e+07	1.28341e+07	4.66614e+06	1.50567e+07	105076	143323	199534	900352	3.21543e+06	189466	1.05532e+06	147554	132862	72205.3	384318	122789	2.52907e+06
Com_1185_neg	Chikusetsusponin Iva	C42 H66 O14	794.446	6.103	793.439	No results	No results	Full match	Lipids and lipid-like molecules	Prenol lipids	Terpene glycosides	Triterpene saponins	151057	184635	127816	79978.2	93960.1	76940.9	145804	180831	192353	139763	317808	127285	1.83066e+07	3.047e+06	3.25698e+06	9.47187e+06	2.98758e+07	3.86006e+06	5.58374e+06	4.30528e+06	3.1216e+06	2.84717e+06	1.80482e+06	6.11366e+06	181327	115326	251464	127577	193233	264338	2.08972e+06	393258	250466	77118.5	620531	233244	2.58754e+06
Com_1260_neg	2-Oxoglutaric acid	C5 H6 O5	146.022	1.782	145.014	Full match	No results	Full match	Organic acids and derivatives	Keto acids and derivatives	Gamma-keto acids and derivatives	Gamma-keto acids and derivatives	1.8358e+07	1.54085e+07	1.01133e+07	4.03036e+06	4.04033e+06	4.23637e+06	8.45577e+06	1.01092e+07	1.26372e+07	9.70152e+06	1.37168e+07	9.19092e+06	1.47026e+07	2.55299e+07	9.06688e+06	5.56783e+07	1.6118e+07	1.47409e+07	6.32645e+07	2.86223e+07	3.4605e+07	3.35592e+07	3.17953e+07	3.48763e+07	8.87238e+06	5.19472e+06	2.10982e+07	2.42836e+07	1.06935e+07	1.0499e+07	1.69648e+07	1.19109e+07	2.61021e+07	6.59393e+06	1.71133e+07	9.47167e+06	2.20294e+07
Com_1286_neg	Shanzhiside	C16 H24 O11	392.132	5.047	391.125	No results	Full match	No results	Lipids and lipid-like molecules	Prenol lipids	Terpene glycosides	Iridoid O-glycosides	1.74588e+06	5.52921e+06	3.30959e+06	2.65092e+06	1.02937e+06	1.12349e+06	452736	1.32433e+06	1.19309e+06	1.68788e+06	1.88256e+06	1.15298e+06	223669	1.26315e+06	274719	1.48841e+06	266538	1.1844e+06	155224	114523	214803	107786	193789	138474	600692	598201	1.27864e+06	557943	364168	706898	1.11823e+06	750473	540259	447010	1.46989e+06	1.70863e+06	1.28684e+06
Com_1310_neg	Eleutheroside E	C34 H46 O18	742.27	5.313	741.263	No results	No results	Full match	Organic oxygen compounds	Organooxygen compounds	Carbohydrates and carbohydrate conjugates	Phenolic glycosides	1.44308e+06	1.8816e+06	648240	293414	1.2913e+06	286532	1.40916e+06	915582	715747	1.38172e+06	7.75093e+06	1.36485e+06	1.14773e+07	4.5589e+06	1.23221e+06	5.09451e+06	8.37061e+06	3.35373e+06	5.35175e+06	2.49805e+06	1.3199e+07	8.85646e+06	3.37426e+06	6.76964e+06	247329	302724	559808	1.86157e+06	315844	554739	1.82662e+06	549758	311119	478948	320233	1.75273e+06	1.52376e+06
Com_1322_neg	Methyl hexadecanoate	C17 H34 O2	316.261	7.381	315.254	No results	Invalid mass	No results					6.44202e+06	2.65466e+07	4.60749e+06	9.59177e+06	3.55861e+06	2.4614e+07	3.23299e+06	5.15417e+06	6.34984e+06	5.27827e+06	8.99699e+06	6.43874e+06	5.00478e+06	8.86106e+06	6.48201e+06	1.14104e+07	5.83131e+06	1.09196e+07	4.20718e+06	2.44282e+06	4.51194e+06	4.32102e+06	2.98136e+06	3.86159e+06	5.91379e+06	2.98486e+06	1.01666e+07	3.42625e+06	6.99075e+06	7.5822e+06	8.91795e+06	9.63647e+06	8.84878e+06	8.46393e+06	1.14847e+07	1.47998e+07	8.45338e+06
Com_1352_neg	Sinapaldehyde glucoside	C17 H22 O9	370.127	5.195	369.121	No results	No results	Full match	Organic oxygen compounds	Organooxygen compounds	Carbohydrates and carbohydrate conjugates	Phenolic glycosides	1.30086e+06	6.88315e+06	1.58784e+06	2.68931e+06	543148	2.15762e+06	4.36928e+06	3.47919e+06	4.93856e+06	3.20067e+06	1.08644e+06	3.72812e+06	865500	3.30846e+06	273580	807378	1.35587e+06	3.11573e+06	456526	385673	592584	489354	554896	449808	3.05715e+06	1.88806e+06	5.75964e+06	3.02524e+06	2.97564e+06	3.12829e+06	6.45723e+06	2.55248e+06	4.10551e+06	2.85657e+06	5.66097e+06	4.0842e+06	3.55002e+06
Com_1397_neg	Lithospermoside	C14 H19 N O8	329.111	5.152	328.104	No results	No results	Full match	Organic oxygen compounds	Organooxygen compounds	Carbohydrates and carbohydrate conjugates	O-glycosyl compounds	330912	688798	203967	167371	84184.2	174177	3.13754e+06	2.03696e+06	3.18624e+06	1.90343e+06	3.74719e+06	2.26042e+06	623368	893597	228404	1.01625e+06	935976	613983	356953	373981	463336	382621	384784	345559	1.89362e+06	3.92733e+06	1.87588e+06	8.60477e+06	3.00538e+06	2.06566e+06	3.03215e+06	2.77217e+06	1.70476e+06	1.56281e+06	2.49527e+06	2.90081e+06	1.49754e+06
Com_1417_neg	8-Prenylnaringenin	C20 H20 O5	340.127	5.272	339.12	No results	Invalid mass	No results					4.56538e+06	2.49781e+06	659444	840945	524896	1.20094e+06	6.10747e+06	8.1195e+06	7.16466e+06	9.00933e+06	9.28185e+06	5.97875e+06	3.00285e+07	366148	1.29296e+07	2.63196e+07	2.32524e+07	3.24377e+06	3.36873e+06	2.03797e+06	3.98051e+06	2.7064e+06	4.10812e+06	2.67573e+06	6.93455e+06	1.57536e+07	1.06513e+07	2.04687e+07	1.64618e+07	2.01779e+07	1.49112e+07	1.17077e+07	8.73039e+06	5.90763e+06	1.54826e+07	2.01538e+07	1.21809e+07
Com_1428_neg	gamma-caprolactone	C6 H10 O2	114.068	5.497	113.061	No results	No results	Full match	Organoheterocyclic compounds	Lactones	Gamma butyrolactones	Gamma butyrolactones	534005	2.33331e+06	8.64753e+06	7.85833e+06	6.5911e+06	4.41459e+06	731653	975533	1.29289e+06	1.75989e+06	2.56969e+06	834072	420820	603451	2.55439e+06	704624	733300	859862	2.65564e+07	1.83994e+07	2.47711e+07	1.9796e+07	9.63798e+06	2.48908e+07	429173	2.75475e+06	5.7602e+06	1.47442e+06	5.51352e+06	2.56904e+06	3.58517e+06	630907	3.37763e+06	1.4329e+06	6.85251e+06	2.37987e+06	8.58462e+06
Com_1436_neg	Gentiopicrin	C16 H20 O9	356.111	5.281	355.103	No results	Full match	Full match					2.26206e+07	6.22566e+06	4.59893e+06	3.71988e+06	1.83553e+06	1.77851e+06	1.74552e+06	1.20293e+07	2.11941e+07	2.434e+07	2.06783e+07	2.27671e+07	4.39233e+06	1.04514e+07	3.75517e+06	4.00521e+06	6.31217e+06	9.2546e+06	4.17604e+06	2.89983e+06	3.13146e+06	2.6376e+06	2.78318e+06	3.63329e+06	8.57285e+06	6.22574e+06	1.49372e+07	1.75109e+07	1.07458e+07	1.04313e+07	1.77898e+07	5.36211e+06	2.67e+07	7.44448e+06	1.0959e+07	2.83335e+07	1.31879e+07
Com_1488_neg	1-O-b-D-glucopyranosyl sinapate	C17 H22 O10	386.122	5.218	385.114	No results	No results	Full match	Phenylpropanoids and polyketides	Cinnamic acids and derivatives	Hydroxycinnamic acids and derivatives	Hydroxycinnamic acid glycosides	1.50228e+06	3.03696e+06	2.07967e+06	3.18227e+06	1.04125e+06	1.38042e+06	1.1655e+07	6.50193e+06	1.67053e+07	8.40921e+06	1.9993e+07	1.81211e+07	879165	1.27809e+06	437507	513114	513056	608829	225657	1.08936e+06	484479	369586	1.81799e+06	623939	6.6938e+06	3.04438e+06	1.6267e+07	1.82218e+07	6.84422e+06	6.2542e+06	1.54653e+07	7.36881e+06	2.3757e+07	5.33457e+06	1.37508e+07	3.37717e+07	9.82346e+06
Com_1575_neg	N-Caffeoylagmatine	C14 H20 N4 O3	292.152	5.597	291.145	No results	No results	Full match	Benzenoids	Phenols	Benzenediols	Catechols	1.08524e+06	1.02285e+06	944360	380926	1.44207e+06	627141	467992	298990	417197	546811	1.61784e+06	461481	757434	484288	895603	985685	250191	232093	2.00549e+06	4.17903e+06	2.24527e+06	2.16276e+06	1.49299e+06	2.2118e+06	427519	215303	494580	477505	889898	738256	1.35241e+06	440949	598647	362716	635514	569507	833987
Com_1576_neg	Asp-phe	C13 H16 N2 O5	280.106	5.296	279.099	No results	No results	Full match	Organic acids and derivatives	Carboxylic acids and derivatives	Amino acids, peptides, and analogues	Peptides	434314	484860	446671	260868	302889	206390	481518	468203	666201	672656	685211	289496	478960	642114	636310	539681	423128	483941	344302	319021	465663	266782	411679	410076	671094	1.3471e+06	1.1428e+06	907653	2.18515e+06	1.89665e+06	1.40456e+06	637335	1.66303e+06	339025	2.69712e+06	1.12874e+06	812984
Com_1660_neg	gamma-Glutamylleucine	C11 H20 N2 O5	260.137	3.706	259.13	No results	Full match	Full match	Organic acids and derivatives	Carboxylic acids and derivatives	Amino acids, peptides, and analogues	Dipeptides	1.33277e+07	3.80624e+06	3.02895e+06	3.85682e+06	3.24981e+06	5.61465e+06	1.2447e+06	3.14072e+06	4.55997e+06	6.61294e+06	8.13419e+06	4.05181e+06	1.40382e+06	907278	947204	2.84306e+06	1.07221e+06	1.29085e+06	247038	1.39449e+06	157537	877028	1.16499e+06	362878	1.68655e+07	1.79859e+07	6.75566e+07	1.5268e+07	5.20984e+07	4.1651e+07	1.7863e+07	6.74095e+07	3.91318e+07	2.94132e+07	4.89537e+07	2.37714e+07	1.32135e+07
Com_1679_neg	5,5-Dimethylhydantoin	C5 H8 N2 O2	128.059	1.27	127.051	Full match	No results	Full match	Organoheterocyclic compounds	Azolidines	Imidazolidines	Hydantoins	3.69143e+06	3.68977e+06	6.27267e+06	3.07776e+06	4.83292e+06	3.53235e+06	435928	722753	690091	1.32444e+06	3.00017e+06	967591	1.96543e+06	4.15551e+06	6.14815e+06	5.43371e+06	3.77394e+06	7.73659e+06	1.53206e+07	1.34487e+07	1.92587e+07	9.22526e+06	4.33217e+06	1.42025e+07	1.718e+06	1.18465e+06	1.54368e+07	1.41858e+06	5.46185e+06	5.99858e+06	2.15257e+06	3.30988e+06	2.02754e+06	1.44461e+06	5.88176e+06	2.10223e+06	4.83645e+06
Com_1735_neg	Heptamethoxyflavone	C22 H24 O9	432.142	5.731	431.135	No results	No results	Full match	Phenylpropanoids and polyketides	Flavonoids	O-methylated flavonoids	8-O-methylated flavonoids	1.28106e+07	346730	946258	133318	1.72643e+07	120709	185226	212384	279533	230075	327134	207971	122423	109273	103159	107951	136647	119318	201153	186995	192380	177224	128515	193474	280870	195709	438692	188984	245413	394457	284363	253198	356529	181669	577219	291871	984749
Com_1738_neg	Geniposidic acid	C16 H22 O10	374.121	5.066	373.114	No results	No results	Full match	Lipids and lipid-like molecules	Prenol lipids	Terpene glycosides	Iridoid O-glycosides	1.22376e+07	8.56562e+06	4.45003e+07	4.96677e+06	1.80553e+07	8.14159e+06	2.33409e+07	2.33703e+07	2.96594e+07	2.28965e+07	3.86501e+07	2.30491e+07	1.6056e+07	1.45262e+07	4.89812e+06	1.78429e+07	1.56339e+07	1.16068e+07	2.12211e+06	2.18476e+06	2.90176e+06	1.99269e+06	3.78116e+06	3.95231e+06	1.8133e+07	1.56785e+06	2.10775e+07	1.58519e+07	1.33793e+07	1.73914e+07	3.19685e+07	1.70923e+07	2.37946e+07	1.10317e+07	1.84258e+07	2.79848e+07	2.11863e+07
Com_1742_neg	Pogostone	C12 H16 O4	224.105	5.549	223.098	No results	No results	Full match	Organic oxygen compounds	Organooxygen compounds	Carbonyl compounds	Aryl alkyl ketones	4.79858e+07	1.35475e+08	6.55841e+07	4.97012e+07	3.94822e+07	4.80781e+07	2.5829e+06	2.38893e+06	5.7308e+06	4.28543e+06	4.64384e+06	4.11853e+06	2.00426e+07	2.59383e+07	5.39692e+06	2.38756e+07	2.31083e+07	3.12767e+07	4.15583e+06	3.82479e+06	3.97992e+06	5.20692e+06	3.11128e+06	4.3273e+06	6.30962e+06	3.98603e+06	1.22591e+07	4.3354e+06	7.2845e+06	9.2295e+06	7.10047e+06	4.17523e+06	9.23741e+06	3.61648e+06	9.68488e+06	7.74287e+06	1.77937e+07
Com_1805_neg	1,3,5-Trimethoxybenzene	C9 H12 O3	168.079	5.216	167.072	No results	No results	Full match	Benzenoids	Phenol ethers	Anisoles	Anisoles	2.90302e+06	7.43425e+06	2.44069e+06	3.55037e+06	1.47484e+06	1.81313e+06	303534	658497	584186	786706	422876	562131	411605	582895	466870	390316	842764	523516	896090	1.84089e+06	1.25185e+06	1.50096e+06	1.80744e+06	1.13228e+06	599038	522986	910228	463083	1.22832e+06	731810	1.13206e+06	544850	791453	440963	999711	894348	1.32522e+06
Com_1979_neg	2'-O-acetylpoliumoside	C37 H48 O20	812.275	4.967	811.268	No results	No results	Full match	Organic oxygen compounds	Organooxygen compounds	Carbohydrates and carbohydrate conjugates	Oligosaccharides	269429	315812	168004	72573.6	73131.1	59457.8	6.79854e+06	6.97041e+06	9.64895e+06	7.01279e+06	1.1899e+07	1.11322e+07	2.77765e+06	829717	75757.8	1.16833e+06	3.41461e+06	2.20883e+06	27078.8	29749.1	31893.7	26758.6	146963	30268.6	885133	690036	1.82525e+06	904944	1.20342e+06	1.67984e+06	6.41726e+06	2.2954e+06	3.26482e+06	2.10773e+06	437248	8.93073e+06	3.78404e+06
Com_2010_neg	Serotonin	C10 H12 N2 O	176.095	3.63	157.077	No results	No results	Full match	Organoheterocyclic compounds	Indoles and derivatives	Tryptamines and derivatives	Serotonins	244295	528252	258636	237470	299789	164993	4.11395e+06	2.59042e+06	1.71788e+06	1.97301e+06	2.39834e+06	1.58301e+06	1.65455e+06	1.01781e+07	4.27222e+06	2.68969e+06	5.68545e+06	5.8917e+06	1.17111e+07	1.09691e+07	2.69757e+07	1.7911e+07	2.02373e+07	1.20557e+07	1.33869e+06	3.15291e+06	2.42474e+06	2.47318e+06	8.89062e+06	3.5068e+06	3.91367e+06	2.46066e+06	2.41204e+06	987191	2.93428e+06	2.10983e+06	4.93027e+06
Com_2046_neg	LPG 18:2	C24 H45 O9 P	508.28	9.647	507.273	No results	Full match	No results	Lipids and lipid-like molecules	Glycerophospholipids	Glycerophosphoglycerols	Phosphatidylglycerols	1.5849e+07	4.06511e+06	2.03836e+07	1.02302e+08	3.23289e+07	5.70058e+07	5.91806e+07	4.14511e+07	5.73112e+07	7.51954e+07	6.22529e+07	4.77456e+07	1.28417e+07	1.40307e+07	2.3041e+07	1.9648e+06	1.18105e+07	1.35465e+07	3.90316e+06	7.88807e+06	189729	9.3777e+06	3.78069e+07	2.03612e+06	3.2562e+07	3.83269e+07	2.03169e+07	2.69135e+07	5.32423e+07	5.59366e+07	6.05837e+07	5.30626e+07	4.47643e+07	5.65176e+07	2.23839e+07	7.97402e+07	1.87687e+07
Com_2055_neg	LPI 18:1	C27 H51 O12 P	598.313	11.749	597.305	No results	Full match	No results	Lipids and lipid-like molecules	Glycerophospholipids	Glycerophosphoinositols	Phosphatidylinositols	3.7323e+07	2.85109e+07	3.68702e+07	1.22101e+08	2.27842e+07	1.13516e+08	1.22886e+07	1.12613e+07	6.5379e+06	6.39929e+06	1.11341e+07	9.80184e+06	5.9398e+06	9.96773e+06	1.03714e+07	3.1524e+06	4.49973e+06	3.76835e+06	4.58476e+06	5.20192e+06	1.36621e+06	1.19091e+06	1.52777e+07	1.91665e+06	3.63487e+06	5.92817e+06	3.23807e+06	4.62234e+06	1.14037e+07	1.1374e+07	7.12155e+06	5.72276e+06	1.84419e+06	3.77361e+06	3.23232e+06	6.52501e+06	1.06153e+07
Com_2059_neg	Echinacoside	C35 H46 O20	786.26	5.191	785.253	No results	No results	Full match	Organic oxygen compounds	Organooxygen compounds	Carbohydrates and carbohydrate conjugates	Oligosaccharides	620984	2.08562e+06	752202	324607	2.32316e+06	606407	1.62696e+07	1.30067e+07	1.46274e+07	1.44766e+07	3.15029e+07	1.56806e+07	6.03648e+06	3.34279e+07	476914	2.48675e+07	1.33933e+07	2.88114e+07	441520	1.23071e+06	975690	660221	2.53267e+06	797437	7.96448e+06	1.07344e+07	2.10228e+06	2.84185e+07	1.13961e+07	2.14351e+06	1.95355e+07	1.41143e+07	1.13186e+07	9.49427e+06	1.21998e+07	1.78821e+07	1.56114e+07
Com_2075_neg	Agnuside	C22 H26 O11	466.148	5.012	465.141	Full match	No results	Full match	Lipids and lipid-like molecules	Prenol lipids	Terpene glycosides	Iridoid O-glycosides	6.56618e+06	4.64036e+07	1.2981e+07	1.01193e+07	4.3302e+06	1.61368e+07	514939	1.09949e+06	1.20866e+06	651864	867842	727854	828570	1.66662e+06	318579	786532	1.89041e+06	560538	46221.6	42732.8	48186.3	42550.9	122563	49775.4	1.63602e+06	329962	2.33285e+06	2.27851e+06	1.0957e+06	1.10232e+06	851120	852635	1.14397e+06	632709	548262	1.08506e+06	3.31192e+06
Com_2099_neg	Dihydroartemisinin	C15 H24 O5	284.162	5.594	283.155	No results	Full match	No results					1.07643e+07	5.46567e+06	9.16099e+06	3.20887e+06	9.69559e+06	3.64955e+06	2.22887e+06	1.05762e+06	2.96117e+06	1.80323e+06	3.78591e+06	1.55067e+06	1.26546e+06	3.55217e+06	1.63271e+06	1.19861e+06	3.27497e+06	2.98766e+06	1.9794e+07	7.25643e+06	1.39099e+07	1.21107e+07	4.35025e+06	9.00975e+06	1.3098e+06	2.08565e+06	4.30896e+06	2.37845e+06	2.99254e+06	3.21822e+06	1.27244e+07	425784	1.96427e+06	1.35767e+06	4.35426e+06	2.95515e+06	4.285e+06
Com_2213_neg	Rehmannioside A	C21 H32 O15	524.174	5.225	505.156	No results	No results	Full match	Lipids and lipid-like molecules	Prenol lipids	Terpene glycosides	Iridoid O-glycosides	3.90657e+07	2.3672e+06	1.49875e+07	1.50946e+06	6.60289e+06	1.41453e+06	826650	483502	297439	1.42186e+06	1.70961e+06	1.02414e+06	672441	1.7695e+06	1.83687e+06	691112	1.31482e+06	1.04256e+06	3.70116e+06	3.71669e+06	4.34839e+06	4.74985e+06	7.65453e+06	2.62103e+06	989066	980722	2.09631e+06	961158	1.34947e+06	1.47567e+06	1.20259e+06	1.2737e+06	1.17466e+06	647810	1.09528e+06	1.45587e+06	3.98254e+06
Com_2223_neg	Nuzhenide	C31 H42 O17	686.243	5.519	685.236	No results	No results	Full match	Lipids and lipid-like molecules	Saccharolipids	Not available	Saccharolipids	3.3851e+07	1.33937e+07	7.0542e+06	8.10953e+06	1.47419e+06	3.07073e+06	133752	159894	214789	191322	228972	171103	124890	141512	67243.5	145471	136218	149940	101316	157013	205638	124867	165916	195260	227387	171278	357890	372627	244581	307168	219210	237094	277101	170170	319514	219421	1.17892e+06
Com_2285_neg	Orcinol gentiobioside	C19 H28 O12	448.159	5.113	447.151	No results	Full match	Full match					2.48923e+07	2.02882e+07	1.34493e+07	1.13706e+07	6.73167e+06	6.54645e+06	2.40664e+06	4.67037e+06	3.96881e+06	4.53864e+06	4.19235e+07	4.24159e+06	312388	152510	1.14025e+09	4.48838e+07	2.16379e+07	1.19001e+08	3.11435e+09	2.45112e+09	3.94257e+09	3.3022e+09	2.12277e+09	4.57146e+08	3.40251e+06	3.14126e+06	6.63465e+06	1.13773e+08	4.288e+08	1.19156e+07	3.34686e+06	2.96622e+07	4.06061e+07	2.8374e+06	1.3698e+07	6.20891e+06	2.28812e+06
Com_2319_neg	Roquefortine C	C22 H23 N5 O2	343.174	4.959	342.167	Invalid mass	No results	No results	Organoheterocyclic compounds	Indoles and derivatives	Pyrroloindoles	Pyrroloindoles	520956	332613	324845	140325	123645	114965	214234	247671	266156	458185	642123	334673	110768	165433	156115	178122	176205	137606	809606	337368	417734	390630	389764	384709	2.62381e+06	785197	3.14378e+06	853173	2.83703e+06	4.80784e+06	868633	4.73473e+06	5.08116e+06	984889	5.37955e+06	1.34466e+06	729568
Com_2322_neg	Elaidic acid	C18 H34 O2	282.255	9.521	281.248	Full match	No results	Full match	Lipids and lipid-like molecules	Fatty Acyls	Fatty acids and conjugates	Long-chain fatty acids	9.67186e+06	5.12732e+06	1.38608e+07	1.76308e+07	5.60772e+06	1.25757e+07	1.03636e+06	381547	525033	538496	860108	682397	692246	967883	1.15645e+06	1.3788e+06	1.25438e+06	1.60873e+06	738342	591291	372641	345861	435087	336002	652358	203173	2.0258e+06	419456	1.0061e+06	2.25512e+06	487822	535934	674037	538052	2.21257e+06	325400	1.25702e+06
Com_2332_neg	2-{2-[2,5-di(methoxycarbonyl)anilino]-2-oxoethoxy}acetic acid	C14 H15 N O8	279.074	5.059	324.073	Invalid mass	No results	No results					384532	321733	271013	156313	182547	111733	2.32477e+06	2.54092e+06	665548	1.4529e+06	2.10503e+06	1.07674e+06	7.08892e+06	1.02386e+07	6.31341e+06	1.40949e+07	1.14545e+07	2.11683e+07	224810	201319	357370	236838	207733	305296	1.52335e+06	1.55525e+06	1.39503e+06	1.53666e+06	2.62243e+06	1.31577e+06	1.89049e+06	4.51517e+06	1.9403e+06	847743	898223	1.9681e+06	3.29989e+06
Com_2374_neg	PG 18:1_22:6;3O	C46 H77 O13 P	868.511	7.409	867.504	No results	Full match	No results					48358.7	73702.5	51338.5	64016.1	1.50348e+07	121314	73463.2	20802.4	27131.1	22998.7	28984.2	21927.5	30845.5	31151.8	41550.7	38254	23373	32728.2	60205.2	196410	113519	66217.9	139279	82974.3	27798.1	18362.8	40805.9	27717.8	36500	44104	41596.1	26706.2	36250.7	22980.9	40703.2	29854.4	66557.5
Com_2375_neg	L-Glutathione oxidized	C20 H32 N6 O12 S2	612.145	4.697	611.138	Invalid mass	No results	No results	Organic acids and derivatives	Carboxylic acids and derivatives	Amino acids, peptides, and analogues	Peptides	111447	192396	42193.5	23163.3	20253.2	21351.5	132858	195480	218228	175874	132800	173822	252170	292882	991394	696771	153989	284750	1.41253e+07	6.08121e+06	1.29252e+07	1.30042e+07	8.35945e+06	9.54742e+06	255000	172019	369736	429477	1.27384e+06	361218	1.30409e+06	547524	446605	112220	178438	277452	2.64843e+06
Com_2429_neg	D(-)-Salicin	C13 H18 O7	332.111	3.713	331.104	No results	Invalid mass	No results					1.05317e+07	1.2847e+07	2.25892e+06	6.14851e+06	6.85227e+06	3.05018e+06	2.14139e+07	2.92339e+07	2.2536e+07	2.74006e+07	5.45793e+07	3.38809e+07	4.13486e+07	6.67139e+07	5.5937e+06	3.44583e+07	5.41413e+07	1.17917e+08	3.21752e+07	5.69702e+07	5.35935e+07	3.41515e+07	7.77328e+07	6.51714e+07	4.57184e+07	9.75293e+07	4.37196e+07	4.12368e+07	4.48549e+07	5.31651e+07	4.24339e+07	4.1434e+07	3.86119e+07	2.2256e+07	5.24352e+07	5.59228e+07	4.77288e+07
Com_2450_neg	3-Methylhippuric acid	C10 H11 N O3	193.074	4.788	192.067	Full match	No results	Full match	Organic acids and derivatives	Carboxylic acids and derivatives	Amino acids, peptides, and analogues	N-acyl-alpha amino acids	1.23751e+06	1.38963e+06	641216	577073	439672	434191	1.74599e+07	1.15525e+07	1.21318e+07	7.38252e+06	1.62819e+07	9.62244e+06	964846	1.15861e+06	1.18603e+06	1.31878e+06	1.05534e+06	1.2705e+06	829956	1.29178e+06	1.15152e+06	947465	2.10558e+06	1.22304e+06	5.94711e+06	5.74824e+06	8.2803e+06	9.41819e+06	7.68644e+06	8.47791e+06	1.71841e+07	9.60236e+06	8.39901e+06	9.10992e+06	8.81339e+06	1.41437e+07	7.56683e+06
Com_2456_neg	trans-Aconitic acid	C6 H6 O6	128.011	1.456	173.009	Invalid mass	Invalid mass	No results	Organic acids and derivatives	Carboxylic acids and derivatives	Tricarboxylic acids and derivatives	Tricarboxylic acids and derivatives	1.89876e+07	4.73898e+07	3.0182e+07	2.66385e+07	2.56282e+07	2.07327e+07	2.81458e+07	3.33522e+07	5.4713e+07	4.86352e+07	8.44498e+07	3.84676e+07	7.7176e+07	1.33942e+08	1.62789e+08	1.5994e+08	8.13793e+07	2.36483e+08	7.42574e+07	4.838e+07	2.53193e+07	5.94244e+07	4.34661e+07	6.9482e+07	4.32753e+07	4.48896e+07	6.52223e+07	5.24868e+07	6.6722e+07	4.13059e+07	7.43813e+07	4.97559e+07	8.79403e+07	2.4699e+07	1.30527e+08	7.62202e+07	9.24059e+07
Com_2459_neg	Cannabigerolic acid	C22 H32 O4	360.23	6.722	359.223	Full match	No results	No results	Benzenoids	Benzene and substituted derivatives	Benzoic acids and derivatives	Hydroxybenzoic acid derivatives	101282	124267	88940.6	65239	72280.2	57842.9	54181.7	32978.5	47951.6	37457.2	51275.6	31531.5	78820.7	211010	1.04552e+06	475828	64719.7	64125.7	1.20516e+07	659282	9.43436e+06	8.29485e+06	1.06208e+07	1.84296e+06	40583.6	27060.7	64179.3	101706	1.15352e+06	145304	1.42654e+06	201265	55031.8	29013.4	63863.4	49514.7	1.86441e+06
Com_2460_neg	Nystose	C24 H42 O21	712.228	1.361	711.221	No results	Invalid mass	No results	Organic oxygen compounds	Organooxygen compounds	Carbohydrates and carbohydrate conjugates	Oligosaccharides	3.73828e+08	4.79271e+08	2.00239e+08	3.10064e+08	1.80228e+08	2.13752e+08	1.30881e+06	2.72559e+06	2.82734e+06	1.24725e+06	5.83377e+06	2.28173e+06	2.3283e+08	2.87339e+08	3.39041e+08	3.17766e+08	1.57895e+08	3.47027e+08	3.97412e+07	4.28624e+07	3.18725e+07	5.00564e+07	3.25148e+07	5.9704e+07	8.49018e+06	2.75728e+06	2.61177e+07	6.46306e+06	1.18602e+07	2.39364e+07	8.42345e+06	1.00524e+07	7.06686e+06	7.55313e+06	9.08605e+06	4.01283e+06	1.21382e+08
Com_2474_neg	Bergenin	C14 H16 O9	328.079	1.239	327.071	No results	No results	Full match	Benzenoids	Benzene and substituted derivatives	Benzoic acids and derivatives	Gallic acid and derivatives	1.66651e+06	1.93769e+06	1.23796e+06	970714	1.23975e+06	423283	688561	217702	63910.4	235209	345882	154945	785136	4.5613e+06	9.15085e+06	1.74747e+06	2.75718e+06	1.97958e+06	7.07607e+06	2.63935e+06	3.72886e+06	3.99713e+06	3.1961e+06	3.49997e+06	204405	359743	466243	200873	1.94703e+06	1.21449e+06	962149	792606	409609	186137	279488	171828	3.48481e+06
Com_2502_neg	Citramalate	C5 H8 O5	148.037	3.586	129.02	No results	No results	Full match	Lipids and lipid-like molecules	Fatty Acyls	Fatty acids and conjugates	Hydroxy fatty acids	5.31871e+07	6.02949e+07	3.41586e+07	2.5575e+07	1.95405e+07	2.21305e+07	2.73983e+07	3.30281e+07	4.28723e+07	4.48931e+07	6.35347e+07	3.5101e+07	3.96434e+07	3.98118e+07	5.45704e+07	4.75714e+07	3.59083e+07	4.3365e+07	1.16164e+08	1.0398e+08	1.72193e+08	1.63388e+08	1.20391e+08	1.78371e+08	6.16693e+07	4.56581e+07	1.16766e+08	6.98997e+07	9.14763e+07	1.07156e+08	9.77279e+07	7.31037e+07	1.03699e+08	4.69493e+07	1.31204e+08	8.44632e+07	7.39736e+07
Com_2538_neg	Forsythoside B	C34 H44 O19	756.249	5.195	755.242	No results	No results	Full match	Organic oxygen compounds	Organooxygen compounds	Carbohydrates and carbohydrate conjugates	Oligosaccharides	484005	352520	283506	148979	151993	147500	8.96415e+06	1.1475e+07	8.50393e+06	1.8586e+07	1.78977e+07	1.32174e+07	304514	1.21725e+06	278823	1.63167e+06	857264	1.92589e+06	465274	636311	603940	547707	982535	473570	3.54208e+06	6.53727e+06	4.68457e+06	1.27952e+07	6.35508e+06	6.29289e+06	9.11618e+06	1.09051e+07	5.62775e+06	6.96806e+06	3.43429e+06	1.00802e+07	7.93865e+06
Com_2558_neg	LPS 18:2	C24 H44 N O9 P	521.275	9.153	520.268	No results	Full match	No results	Lipids and lipid-like molecules	Glycerophospholipids	Glycerophosphoserines	Phosphatidylserines	2.61258e+07	1.28157e+07	5.05325e+07	5.63182e+07	4.31475e+07	4.15773e+07	8.33894e+07	5.8543e+07	7.59943e+07	5.59056e+07	7.75509e+07	4.86131e+07	9.05102e+06	1.27586e+07	1.62428e+07	975628	2.53604e+06	3.45837e+06	1.34907e+07	1.0436e+07	2.25224e+06	8.62934e+06	1.88306e+07	6.49404e+06	3.4178e+07	4.53445e+07	4.60377e+07	2.41354e+07	3.71176e+07	4.0287e+07	3.63828e+07	2.53661e+07	3.39588e+07	4.97711e+07	4.27387e+07	3.5972e+07	1.46845e+07
Com_2570_neg	N1-[4-(cyanomethyl)phenyl]-4-chlorobenzamide	C15 H11 Cl N2 O	270.053	6.272	269.045	Invalid mass	No match	No match					180268	323851	172956	1.70325e+06	140139	469202	5.35184e+06	1.30334e+07	1.05446e+07	7.83229e+06	1.31834e+07	1.08363e+07	2.71681e+06	1.4991e+06	2.6821e+06	2.86702e+06	3.07475e+06	2.24145e+06	1.38603e+07	1.66211e+07	2.19059e+07	2.6927e+07	1.38223e+07	6.48361e+06	6.84276e+06	1.36629e+06	3.13045e+06	5.33354e+06	5.36333e+06	3.33072e+06	7.7837e+06	1.05905e+07	6.30285e+06	2.21988e+06	2.79383e+06	7.60668e+06	9.44607e+06
Com_2576_neg	Ecliptasaponin A	C36 H58 O9	634.409	6.589	633.402	No results	Full match	Full match	Lipids and lipid-like molecules	Prenol lipids	Terpene glycosides	Triterpene saponins	8.64633e+06	1.03038e+07	1.81933e+07	444352	6.16147e+06	1.28565e+07	64155.4	41737.6	66052.1	52301.6	64874.4	41263	64744	54424.9	74461.1	71319.6	56566.4	59415.7	313702	852727	1.35962e+06	1.0173e+06	454531	1.5388e+06	57107	39774.4	95949.7	54322.4	65133.8	84839.3	76816.4	58253.6	79820.6	42424.8	88170.9	62839.2	2.80176e+06
Com_2578_neg	DGDG O-9:0_2:0	C26 H48 O14	630.302	6.081	629.295	No results	Invalid mass	No results					113990	142046	105537	61690.5	71197.6	58622.3	133626	163286	199697	171427	291342	133012	1.62841e+07	9.37832e+06	1.80309e+07	1.51315e+07	1.62434e+07	1.83366e+07	1.77256e+06	2.47088e+06	2.22894e+06	994297	504140	2.29956e+06	190088	118558	276369	127918	990119	492861	1.11838e+06	167897	281614	69011.4	1.26019e+06	229917	4.08017e+06
Com_2597_neg	Przewaquinone A	C19 H18 O4	310.119	4.756	309.112	No results	No results	Full match	Lipids and lipid-like molecules	Prenol lipids	Diterpenoids	Tanshinones, isotanshinones, and derivatives	1.62613e+07	1.1643e+07	4.02296e+06	2.6001e+06	6.81433e+06	1.68455e+06	8.77567e+06	7.53885e+06	9.79023e+06	8.51612e+06	1.06479e+07	2.72213e+06	890721	1.39478e+06	2.1696e+06	1.07947e+06	1.78819e+06	2.32269e+06	36975.9	29807.3	39444.7	40317.7	21234	31431	7.86266e+06	2.10745e+07	1.21381e+07	2.24068e+06	1.47959e+07	2.04376e+07	9.66539e+06	8.93593e+06	1.31319e+07	1.10173e+07	5.35966e+07	8.91611e+06	7.01216e+06
Com_2599_neg	Gastrodin	C13 H18 O7	286.105	5.258	285.098	No results	No results	Full match	Organic oxygen compounds	Organooxygen compounds	Carbohydrates and carbohydrate conjugates	Phenolic glycosides	4.40992e+06	1.6255e+07	1.58221e+07	4.2909e+06	9.32216e+06	4.40556e+06	359240	408942	332468	434013	344304	347556	211757	345117	1.14099e+06	552765	415703	424477	733118	758731	861394	1.37853e+06	630811	1.56847e+06	205599	778314	471934	2.32964e+06	531940	573490	375928	566171	696226	135272	969702	963855	2.93418e+06
Com_2600_neg	Shikimic Acid	C7 H10 O5	174.053	5.005	173.046	No results	No results	Full match	Organic oxygen compounds	Organooxygen compounds	Alcohols and polyols	Shikimic acids and derivatves	776633	1.35203e+06	869627	603301	598498	468990	422080	366578	480351	459085	669455	495349	382809	503729	741872	869467	491311	693733	1.00957e+06	743591	2.44815e+06	825120	602520	777427	727857	665460	1.69185e+06	1.1257e+06	942062	1.24566e+06	1.10449e+06	809264	1.27974e+06	505462	1.727e+06	1.0531e+06	822769
Com_2693_neg	N4-Acetylcytidine	C11 H15 N3 O6	285.1	5.766	284.093	Invalid mass	No results	No match	Nucleosides, nucleotides, and analogues	Pyrimidine nucleosides	Not available	Pyrimidine nucleosides	1.28138e+06	186151	1.44629e+07	81259.3	9.76733e+06	85955.3	160032	163288	214823	178969	296640	162302	130926	91647.8	135983	127961	126762	126824	204603	200029	202561	192277	131028	196606	217117	171131	319471	136219	221314	297918	273706	183452	273504	122132	443987	224661	915841
Com_2695_neg	4-p-Coumaroylquinic acid	C16 H18 O8	338.1	5.705	337.093	No results	No results	Full match	Organic oxygen compounds	Organooxygen compounds	Alcohols and polyols	Quinic acids and derivatives	471755	5.8564e+06	3.20352e+06	1.79711e+06	795081	1.90853e+06	179197	205471	275830	257674	316486	201202	6.07828e+06	1.45245e+07	187378	6.34445e+06	9.19143e+06	1.43645e+07	163459	166215	233806	144659	131244	158815	271728	189339	448766	225930	238332	394440	305601	258254	357186	176073	558430	303146	1.86483e+06
Com_2703_neg	pteroside A	C21 H30 O8	410.193	6.349	409.184	No results	No results	Full match	Organic oxygen compounds	Organooxygen compounds	Carbohydrates and carbohydrate conjugates	Phenolic glycosides	104248	148488	98789.7	69009.8	95572.9	68947.2	51129.6	33741.9	50631.7	36879.3	59460.8	30796.1	793495	345644	5.7232e+06	636511	647266	591564	983351	1.30159e+07	2.40578e+06	2.06e+06	7.84378e+06	6.35144e+06	42499.1	27489.8	91644.7	74645.3	1.19249e+06	118618	3.07635e+06	235400	56227.5	30127.6	71600.5	58742.4	7.31467e+06
Com_2778_neg	11-Deoxy prostaglandin F2β	C20 H34 O4	338.246	8.207	337.239	Full match	No results	Full match	Lipids and lipid-like molecules	Fatty Acyls	Eicosanoids	Prostaglandins and related compounds	469222	850167	658276	443823	728109	369193	761572	1.27567e+06	1.22959e+06	1.57981e+06	931947	1.27154e+06	382134	474095	786675	410838	234816	274641	6.1363e+06	6.51858e+06	9.0444e+06	5.36875e+06	6.30743e+06	4.53095e+06	1.32995e+06	1.14501e+06	1.08585e+06	1.89449e+06	1.01443e+06	1.39548e+06	776574	1.03136e+06	1.14105e+06	1.24522e+06	721403	1.45085e+06	1.44483e+06
Com_2810_neg	Morphine 6-β-D-glucuronide	C23 H27 N O9	461.169	5.522	460.162	Full match	No results	No results					6.88204e+07	1.0633e+07	2.64574e+07	6.4943e+06	1.98833e+06	8.49514e+06	4.61976e+06	3.21965e+06	1.25585e+07	4.49348e+06	8.08845e+06	3.65759e+06	1.12832e+06	3.51485e+06	1.55023e+06	2.2312e+06	1.24134e+06	3.51867e+06	6.51373e+06	3.47454e+06	6.52801e+06	5.77291e+06	2.63337e+06	5.18131e+06	3.15133e+06	3.35617e+06	9.10233e+06	7.33993e+06	4.42033e+06	5.08975e+06	9.48871e+06	3.72176e+06	5.89716e+06	4.71941e+06	1.27595e+07	6.16093e+06	9.99363e+06
Com_2827_neg	Santacruzamate A	C15 H22 N2 O3	278.163	5.476	277.156	No results	No results	Full match	Organic acids and derivatives	Carboxylic acids and derivatives	Amino acids, peptides, and analogues	Gamma amino acids and derivatives	1.8086e+06	828656	568899	1.66299e+06	450434	1.96043e+06	513508	1.29302e+06	3.02346e+06	2.92307e+06	2.23525e+06	1.54046e+06	233438	165603	466751	565307	206836	344194	134504	225952	331060	190072	265492	295230	1.02433e+07	1.18949e+07	1.79172e+07	4.10319e+06	6.66597e+06	1.02066e+07	4.77242e+06	4.49004e+06	2.0312e+07	5.33713e+06	1.82868e+07	5.84785e+06	1.35771e+06
Com_2913_neg	Nor-9-carboxy-δ9-THC	C21 H28 O4	344.199	6.009	343.191	Full match	No results	No results	Organoheterocyclic compounds	Benzopyrans	1-benzopyrans	2,2-dimethyl-1-benzopyrans	164296	203568	151693	87237.5	108736	83186.2	1.79192e+06	592644	2.41665e+06	524988	4.65739e+06	1.16494e+06	1.95156e+07	5.32699e+06	4.22787e+06	1.05315e+07	1.94327e+07	1.21581e+07	448730	2.13023e+06	5.83834e+06	1.98601e+06	1.37719e+06	4.66006e+06	2.67032e+06	556479	595856	597837	570439	2.78851e+06	8.60523e+06	599851	3.47108e+06	994663	1.23222e+07	2.60222e+06	3.41055e+06
Com_2946_neg	Polyphyllin VI	C39 H62 O13	738.421	6.267	737.414	No results	No results	Full match	Lipids and lipid-like molecules	Steroids and steroid derivatives	Steroidal glycosides	Steroidal saponins	580826	147874	258207	68191.6	75698.8	110925	302632	55887.2	86150.3	53452.3	859332	133363	4.10052e+06	891069	1.02019e+06	2.69621e+06	1.84197e+06	3.48846e+06	2.95449e+06	1.21445e+07	1.41976e+07	1.49888e+07	2.14972e+06	1.07166e+07	246815	91494.4	103926	410631	1.21399e+06	1.17645e+06	1.13706e+06	473918	128905	46953.2	1.86138e+06	202535	2.24091e+06
Com_3011_neg	Eriocitrin	C27 H32 O15	596.175	5.705	595.167	No results	No results	Full match	Phenylpropanoids and polyketides	Flavonoids	Flavonoid glycosides	Flavonoid-7-O-glycosides	7.93009e+06	600487	2.88387e+07	544891	3.32614e+06	1.79637e+06	385530	492145	676830	652471	713241	480153	251797	258426	207478	283950	280224	317254	404571	378461	386926	356442	352888	389126	627472	459522	932949	710336	522880	820010	635320	604678	807483	428028	1.16093e+06	670530	627134
Com_3013_neg	Acetoxyacetic acid	C4 H6 O4	118.027	1.835	117.02	Full match	No results	Full match	Organic acids and derivatives	Carboxylic acids and derivatives	Dicarboxylic acids and derivatives	Dicarboxylic acids and derivatives	5.10935e+06	5.60306e+06	3.1129e+06	2.33491e+06	1.7705e+06	1.96303e+06	1.78651e+06	2.33901e+06	4.69446e+06	3.98692e+06	5.42028e+06	2.55286e+06	4.75087e+06	4.65284e+06	4.77382e+06	5.82165e+06	5.81935e+06	4.49803e+06	1.69915e+07	1.36629e+07	1.94759e+07	1.46798e+07	7.16568e+06	1.78471e+07	4.23668e+06	3.74992e+06	8.58885e+06	4.82938e+06	6.40828e+06	7.44062e+06	7.06301e+06	5.49958e+06	7.72511e+06	3.33555e+06	7.74834e+06	5.99777e+06	6.40693e+06
Com_3121_neg	D-Proline	C5 H9 N O2	115.063	4.931	114.056	No results	No results	Full match	Organic acids and derivatives	Carboxylic acids and derivatives	Amino acids, peptides, and analogues	Proline and derivatives	1.26688e+06	1.16021e+06	517947	444248	636649	322270	262275	303209	397316	350063	458592	409721	469956	650609	1.04351e+06	1.04269e+06	912920	1.32525e+06	2.02504e+06	1.67145e+06	2.05962e+06	1.92615e+06	1.19658e+06	1.76616e+06	582100	866819	1.11949e+06	1.05242e+06	749764	963694	789553	473314	803461	355512	1.07844e+06	447536	731081
Com_3167_neg	Gypsogenin-3-O-glucuronide	C37 H56 O10	660.389	6.518	705.387	No results	Full match	No results					128688	173192	166933	90071.3	105980	97331	56349.6	41360.3	65962.7	49117	486864	82215.8	211974	52910.8	322030	346962	129842	57116	1.62434e+06	1.19747e+07	6.86179e+06	9.92459e+06	5.50223e+06	1.21882e+07	53495.7	203241	92255.2	103705	1.03923e+06	476050	841025	653829	76420.3	38247.4	936462	71441.8	2.17015e+06
Com_3188_neg	Antiarol	C9 H12 O4	184.073	4.984	165.056	No results	No results	Full match	Benzenoids	Phenols	Methoxyphenols	Methoxyphenols	2.46567e+07	5.28307e+06	2.66093e+07	3.29227e+06	3.56789e+06	2.33884e+06	2.19971e+06	2.89326e+06	2.24688e+06	2.47556e+06	9.48123e+06	2.56985e+06	1.16073e+06	720914	1.22889e+06	1.1198e+06	671117	509115	558482	585152	986217	431360	507051	533783	1.37316e+06	1.11378e+06	2.0549e+06	3.10067e+06	1.96381e+06	1.52916e+06	4.65448e+06	2.75272e+06	1.23428e+06	812050	2.69409e+06	3.65437e+06	3.23706e+06
Com_3190_neg	SM 12:2;2O/4:0	C21 H41 N2 O6 P	494.273	5.578	493.266	No results	Invalid mass	No results					8.19011e+06	1.94933e+06	2.61773e+06	825986	1.77093e+06	2.67291e+06	7.59466e+06	3.76382e+06	3.97221e+06	4.09915e+06	7.90096e+06	4.17901e+06	172032	506786	182912	280114	172147	195716	447838	508396	336164	401186	601541	605874	5.27266e+06	1.78139e+06	4.85999e+06	7.10504e+06	4.06186e+06	4.61183e+06	1.12824e+07	4.98271e+06	7.60291e+06	1.94072e+06	4.72335e+06	5.84957e+06	4.85865e+06
Com_3269_neg	Echinocystic acid	C30 H48 O4	472.355	7.067	471.348	No results	Full match	Full match	Lipids and lipid-like molecules	Prenol lipids	Triterpenoids	Triterpenoids	327625	8.1609e+06	1.73151e+06	4.38962e+06	7.33495e+06	2.45205e+06	94215.9	38589.5	47898	42322.6	47473.3	38855.2	45955.6	40656.4	52107.2	53778.9	43335.2	47399.8	90592.8	133434	122319	112631	90753.1	111356	42746	25867.1	62875.3	42192.7	44606.7	56043.6	63605.6	44766	56352.4	28798.3	67452.6	45500.8	1.12325e+06
Com_3301_neg	Ciliatine	C2 H8 N O3 P	125.024	4.906	124.017	Full match	No results	Full match	Organic acids and derivatives	Organic phosphonic acids and derivatives	Organic phosphonic acids	Organic phosphonic acids	768500	6.4034e+06	2.16375e+06	1.9925e+06	970157	2.20167e+06	8.40719e+06	3.59258e+06	3.72831e+06	3.23583e+06	1.08403e+07	3.1297e+06	620940	705596	522551	882965	499302	589934	420829	400058	434816	444305	1.03795e+06	561866	2.55937e+06	1.48652e+06	3.03336e+06	1.96847e+06	3.10342e+06	3.06628e+06	8.8665e+06	3.38411e+06	2.90288e+06	1.96806e+06	3.64723e+06	4.59911e+06	2.99164e+06
Com_3322_neg	Diosmin	C28 H32 O15	608.175	5.535	607.168	No results	Full match	Full match	Phenylpropanoids and polyketides	Flavonoids	Flavonoid glycosides	Flavonoid-7-O-glycosides	1.48254e+07	806389	1.78509e+06	328252	3.88085e+06	297384	567552	1.15985e+06	1.84858e+06	1.45131e+06	1.22068e+06	2.64182e+06	156755	191332	924690	409123	170973	220911	7.49209e+06	6.36388e+06	8.24099e+06	7.78633e+06	5.54457e+06	4.72791e+06	1.54276e+06	5.08183e+06	1.34528e+06	3.4275e+06	2.73064e+06	2.16065e+06	2.30842e+06	3.71774e+06	1.27116e+06	2.76658e+06	401037	2.44645e+06	3.63147e+06
Com_3337_neg	Thymol	C10 H14 O	150.105	5.561	149.097	Full match	No results	Full match	Lipids and lipid-like molecules	Prenol lipids	Monoterpenoids	Aromatic monoterpenoids	8.01148e+06	2.16725e+07	7.59857e+06	5.37511e+06	7.68846e+06	8.7947e+06	157558	194656	271475	226518	269725	192161	158071	179570	271249	182758	160462	176627	261584	249868	217790	167680	169414	201886	262510	196613	421589	426057	288113	357082	258226	279293	315602	187625	340445	248981	1.8953e+06
Com_3375_neg	Triethyl citrate	C12 H20 O7	276.121	5.18	275.113	No results	No results	Full match	Organic acids and derivatives	Carboxylic acids and derivatives	Tricarboxylic acids and derivatives	Tricarboxylic acids and derivatives	1.32314e+07	4.27969e+07	2.48009e+07	2.58036e+07	1.94311e+07	1.82149e+07	143742	1.00031e+06	1.1736e+06	1.19176e+06	1.68613e+06	961220	354416	501907	788260	336084	150847	790821	670824	305275	870749	719061	511234	183810	1.67882e+06	808624	2.75557e+06	887208	1.45125e+06	2.15266e+06	1.80875e+06	458779	1.75085e+06	761217	1.82247e+06	1.39639e+06	5.81838e+06
Com_3392_neg	2-Oxoadipic acid	C6 H8 O5	160.037	3.631	159.03	No results	No results	Full match	Organic acids and derivatives	Keto acids and derivatives	Medium-chain keto acids and derivatives	Medium-chain keto acids and derivatives	2.89709e+07	2.99331e+07	1.29132e+07	9.18507e+06	7.39658e+06	7.74912e+06	8.28152e+06	1.39134e+07	1.53821e+07	1.32938e+07	1.65435e+07	1.40449e+07	4.57716e+07	5.34506e+07	2.22293e+07	1.3388e+08	2.94466e+07	3.86906e+07	1.40741e+07	1.17376e+07	1.41555e+07	1.20402e+07	1.21611e+07	1.60166e+07	1.78713e+07	1.3984e+07	4.30463e+07	2.47575e+07	2.3365e+07	3.86972e+07	2.69177e+07	2.73378e+07	4.15766e+07	1.8757e+07	4.54473e+07	2.72003e+07	2.58097e+07
Com_3397_neg	15-Deoxy-Δ12,14-prostaglandin D2	C20 H30 O4	316.202	7.761	315.194	Invalid mass	No results	No results	Lipids and lipid-like molecules	Fatty Acyls	Eicosanoids	Prostaglandins and related compounds	685783	1.77415e+06	1.0925e+06	406441	965443	519529	1.02518e+06	36971.7	50820.6	45839.7	104482	38793.2	1.91105e+06	296342	2.21204e+06	279533	1.5155e+06	126637	5.48305e+06	9.69523e+06	6.37539e+06	5.16015e+06	5.87491e+06	8.56178e+06	619018	28744	65477.4	47071.7	2.50732e+06	72318.9	1.71344e+06	83544.1	55824.8	143898	65846.6	50161.7	3.70375e+06
Com_3549_neg	LPI 16:0	C25 H49 O12 P	572.297	10.102	571.289	No results	Full match	No match	Lipids and lipid-like molecules	Glycerophospholipids	Glycerophosphoinositols	Phosphatidylinositols	2.96727e+06	2.45712e+06	2.68404e+06	4.28684e+06	1.92789e+06	2.89103e+06	1.04316e+06	710403	934548	1.00737e+06	1.64094e+06	923193	720746	987763	2.73438e+06	1.3985e+06	1.0563e+06	812331	1.1017e+07	1.89028e+07	9.87154e+06	2.54322e+07	3.02148e+07	1.00397e+07	1.14065e+06	763450	1.61714e+06	806029	4.49074e+06	4.26505e+06	3.31744e+06	4.89748e+06	1.60602e+06	1.78259e+06	1.50318e+06	1.12565e+06	3.78232e+06
Com_3597_neg	Cistanoside F	C21 H28 O13	488.154	5.297	487.147	No results	No results	Full match	Lipids and lipid-like molecules	Fatty Acyls	Fatty acyl glycosides	Fatty acyl glycosides of mono- and disaccharides	1.60009e+07	6.05727e+06	4.04218e+06	2.01026e+06	1.25823e+06	1.06156e+06	3.00646e+06	2.51201e+06	4.31378e+06	3.6492e+06	3.63021e+06	3.71025e+06	460851	1.23161e+06	670150	770722	379851	981378	6.98305e+06	6.97585e+06	8.94769e+06	7.59605e+06	4.39003e+06	7.91716e+06	5.25008e+06	1.16246e+06	8.03474e+06	5.06668e+06	3.38539e+06	4.04377e+06	3.2649e+06	5.74821e+06	4.71201e+06	2.08417e+06	7.94419e+06	4.08911e+06	2.58491e+06
Com_3704_neg	15-OxoEDE	C20 H34 O3	322.251	8.549	321.243	Full match	No results	No results	Lipids and lipid-like molecules	Fatty Acyls	Fatty acids and conjugates	Long-chain fatty acids	511636	1.39678e+06	702207	202732	576394	284408	196484	57388.6	61853	90505.8	56977.7	48113.8	1.00702e+06	286114	979840	692508	623638	352701	2.38182e+06	1.17469e+07	4.988e+06	4.10117e+06	3.84609e+06	5.61136e+06	91648.1	32975.1	104587	94207.4	290298	292087	664145	136920	87605.1	113456	119977	44140.7	1.19005e+06
Com_3719_neg	2-Hydroxyestradiol	C18 H24 O3	288.172	6.137	287.165	Full match	No results	No results	Lipids and lipid-like molecules	Steroids and steroid derivatives	Estrane steroids	Estrogens and derivatives	225336	287935	190666	135821	168583	125785	366906	227855	476621	253755	762553	326049	1.33253e+06	463063	2.19966e+06	1.45275e+06	1.3156e+06	726284	4.20826e+06	1.77998e+07	1.12343e+07	9.45428e+06	9.96806e+06	7.35469e+06	539644	227957	371790	266432	1.78599e+06	723854	1.22363e+06	499865	515173	196993	1.18515e+06	521415	2.71154e+06
Com_3801_neg	Indole-2-carboxylic acid	C9 H7 N O2	179.058	5.258	160.04	Invalid mass	Invalid mass	No match	Organoheterocyclic compounds	Indoles and derivatives	Indolecarboxylic acids and derivatives	Indolecarboxylic acids and derivatives	1.8453e+06	2.77236e+07	1.02079e+06	2.51778e+06	338953	3.55326e+06	552135	432964	525910	654639	462402	396007	1.24515e+06	1.16369e+06	3.76047e+06	2.21108e+06	855910	2.82589e+06	1.11012e+06	627138	1.01295e+06	687216	1.18506e+06	957005	440505	1.13794e+06	1.09504e+06	1.05447e+06	1.34505e+06	1.0266e+06	879820	540390	861247	393894	1.47841e+06	761000	1.76655e+06
Com_3930_neg	16-Hydroxyhexadecanoic acid	C16 H32 O3	254.225	10.355	253.217	Invalid mass	No results	No match	Lipids and lipid-like molecules	Fatty Acyls	Fatty acids and conjugates	Long-chain fatty acids	2.27452e+06	875954	1.46459e+06	2.5786e+06	5.41771e+06	5.57348e+06	4.42218e+06	1.20062e+07	6.78594e+06	8.01449e+06	6.60538e+06	7.25663e+06	1.55234e+06	1.82303e+06	794256	1.11237e+06	1.49593e+06	834342	2.77843e+06	247045	2.13013e+06	3.57298e+06	3.65185e+06	2.50122e+06	2.09717e+07	2.20561e+07	1.42884e+07	7.75376e+06	1.03492e+07	9.78345e+06	5.37723e+06	1.69506e+07	1.31541e+07	5.87305e+07	1.0014e+07	9.25514e+06	5.84371e+06
Com_3959_neg	Eupalinolide A	C24 H30 O9	462.19	5.359	461.183	No results	No results	Full match	Lipids and lipid-like molecules	Prenol lipids	Terpene lactones	Germacranolides and derivatives	681772	709082	496961	474031	294019	341185	133672	158389	214472	229681	249083	169794	1.01104e+06	1.18487e+06	92463.9	872758	9.49504e+06	447956	175798	289635	209883	180538	110646	241228	248781	181427	424529	362239	265180	296924	228226	258909	339708	171218	289588	251092	295206
Com_3969_neg	Tenuifoliside B	C30 H36 O17	668.196	5.368	667.189	No results	No results	Full match	Phenylpropanoids and polyketides	Cinnamic acids and derivatives	Hydroxycinnamic acids and derivatives	Coumaric acids and derivatives	1.99631e+07	1.61196e+07	4.96536e+06	589279	1.40929e+06	691738	2.11991e+06	669734	2.11256e+06	1.57706e+06	4.47278e+06	1.44815e+06	330487	311730	114944	642624	499118	570462	672171	445808	287107	361855	211370	355501	744013	438470	1.46814e+06	3.35946e+06	1.3292e+06	796745	2.30416e+06	923197	429875	541153	603913	2.43415e+06	2.0746e+06
Com_4085_neg	Thromoboxane B1	C20 H36 O6	408.228	9.68	407.22	Invalid mass	No results	No results	Lipids and lipid-like molecules	Fatty Acyls	Eicosanoids	Thromboxanes	1.40319e+07	1.64353e+06	1.78461e+07	2.19506e+07	8.23051e+06	3.7668e+07	2.14116e+07	3.56135e+07	3.23906e+07	2.79575e+07	2.68954e+07	3.7605e+07	1.32653e+07	1.63299e+07	1.0302e+07	1.19644e+07	1.68042e+07	1.10708e+07	7.59771e+06	6.04302e+06	1.85112e+06	8.32454e+06	1.01291e+07	8.75296e+06	4.60576e+07	7.20765e+07	3.75765e+07	3.63636e+07	3.73505e+07	5.69699e+07	1.77326e+07	2.97111e+07	3.67783e+07	8.2697e+07	3.27193e+07	2.60863e+07	1.55835e+07
Com_4107_neg	Senegenin	C30 H45 Cl O6	536.292	6.238	535.285	No results	No results	Full match	Lipids and lipid-like molecules	Steroids and steroid derivatives	Hydroxysteroids	12-alpha-hydroxysteroids	70064.3	96691.4	67222.6	45319.8	52437.4	39967	68836.2	40381	68413.5	47556.5	108726	39694.5	3.66287e+06	2.02689e+06	3.63502e+06	4.24473e+06	6.49615e+06	3.65148e+06	618178	1.84053e+06	1.65911e+06	1.49054e+06	324651	2.05e+06	56478.2	27389.3	75036.7	54977.8	328245	113187	198583	147967	85115.5	38452	115766	109332	855213
Com_4215_neg	Sibiricose A5	C22 H30 O14	518.164	5.596	499.147	No results	No results	Full match	Phenylpropanoids and polyketides	Cinnamic acids and derivatives	Hydroxycinnamic acids and derivatives	Coumaric acids and derivatives	1.07704e+06	1.28402e+06	1.73896e+06	637276	2.54701e+06	812332	1.09008e+07	2.65842e+07	1.33942e+07	2.14113e+07	2.48864e+07	9.47362e+07	3.17733e+06	4.35319e+06	1.96318e+06	4.05466e+06	2.49561e+06	3.31646e+06	1.75886e+07	4.36214e+07	3.8024e+07	3.15523e+07	2.63577e+07	3.6608e+07	3.93928e+07	1.4316e+08	3.53191e+07	8.42422e+08	1.02061e+08	7.91926e+07	3.02824e+07	1.03069e+08	2.11562e+07	1.0355e+07	5.50215e+07	7.42092e+07	7.04653e+07
Com_4220_neg	4-Hydroxy-2-Oxoglutaric Acid	C5 H6 O6	162.017	2.426	161.009	No results	No results	Full match	Organic acids and derivatives	Keto acids and derivatives	Gamma-keto acids and derivatives	Gamma-keto acids and derivatives	359511	365549	229718	143400	143446	85672.6	169521	130875	256354	206270	398142	194634	760738	328484	792445	602291	1.1032e+06	222137	1.09674e+07	1.07885e+07	1.24192e+07	1.0592e+07	3.7634e+06	1.08998e+07	362503	289970	728162	541873	914156	767698	880065	737001	1.0492e+06	430906	925532	692126	1.71593e+06
Com_4224_neg	Epimedin A	C39 H50 O20	838.291	5.279	837.284	No results	No results	Full match	Phenylpropanoids and polyketides	Flavonoids	Flavonoid glycosides	Flavonoid-7-O-glycosides	340156	281830	267963	131652	116689	106132	704486	332827	915289	354355	1.70695e+06	608668	4.98123e+06	8.73908e+06	887768	5.83387e+06	6.221e+06	5.41615e+06	84452.5	77522.6	542034	90417.2	59040.4	415958	145287	288111	247094	3.47054e+06	717845	553314	1.79817e+06	136216	695969	148598	513424	1.60371e+06	2.55558e+06
Com_4225_neg	13,14-Dihydro-15-keto Prostaglandin J2	C20 H30 O4	334.215	8.073	333.207	Full match	No results	Full match	Lipids and lipid-like molecules	Fatty Acyls	Eicosanoids	Prostaglandins and related compounds	497838	2.02372e+06	2.32177e+06	515445	251399	325757	256659	198584	528496	250436	151841	510406	200165	150765	1.45801e+06	1.1735e+06	348174	230562	4.22922e+06	4.06562e+06	7.31155e+06	4.47107e+06	6.54986e+06	6.73563e+06	1.30427e+06	1.33368e+06	1.16658e+06	4.67012e+06	2.82562e+06	2.25915e+06	2.8396e+06	781090	559990	264099	164782	1.01434e+06	1.918e+06
Com_4240_neg	N-Acetyl-1-aspartylglutamic acid	C11 H16 N2 O8	304.095	5.737	303.087	Invalid mass	No results	No match	Organic acids and derivatives	Carboxylic acids and derivatives	Amino acids, peptides, and analogues	Dipeptides	1.71986e+06	1.2281e+07	5.50646e+06	7.14361e+06	880329	4.87356e+06	168937	193707	205731	209842	298366	183918	105531	90756.4	94087.1	97214.6	116450	86472.4	183464	170551	175463	161639	117214	176461	256171	178499	394935	157107	223832	344144	247368	230932	280768	141261	526459	250830	567047
Com_4253_neg	Pheophorbide A	C35 H36 N4 O5	592.269	10.365	591.262	No results	No results	Full match	Organoheterocyclic compounds	Tetrapyrroles and derivatives	Not available	Tetrapyrroles and derivatives	90791.7	69775.2	94391.3	98410.3	121210	111239	52350.5	57292.1	713277	57191.5	287123	56317.3	36144.2	39572.3	250753	31683.7	36577.1	41814.3	1.53057e+06	5.1834e+06	3.86701e+06	4.9845e+06	4.63334e+06	2.38552e+06	64914.1	66931.2	1.60314e+06	2.50015e+06	4.47227e+06	5.08871e+06	987172	1.16038e+06	628134	77796.3	154214	677221	574970
Com_4287_neg	nor-6β-Oxycodol	C17 H21 N O4	303.143	1.257	302.136	Invalid mass	No results	No match	Benzenoids	Phenanthrenes and derivatives	Not available	Phenanthrenes and derivatives	5.56011e+06	3.29412e+06	2.47563e+06	1.70662e+06	2.86091e+06	2.49655e+06	2.6311e+06	502470	3.06901e+06	4.07146e+06	5.64122e+06	1.77352e+06	7.71235e+06	6.95211e+06	1.46577e+07	7.07089e+06	8.63256e+06	1.09258e+07	1.52972e+07	1.36116e+07	8.88727e+06	9.48334e+06	4.28364e+06	1.33209e+07	5.31756e+06	3.87839e+06	1.93988e+07	3.16161e+06	3.84601e+06	1.77803e+07	7.16634e+06	1.90332e+06	6.49647e+06	2.49335e+06	1.89599e+07	5.79333e+06	7.87556e+06
Com_4351_neg	martynoside	C31 H40 O15	652.236	5.362	651.229	No results	No results	Full match	Phenylpropanoids and polyketides	Cinnamic acids and derivatives	Hydroxycinnamic acids and derivatives	Coumaric acids and derivatives	510761	1.14925e+06	372307	2.68859e+06	220269	796018	88964	118660	482606	149565	259338	126682	2.97284e+06	2.57512e+06	117508	2.70517e+06	3.13128e+06	1.86462e+06	117197	78433.9	142362	124834	82019.1	114415	171684	135919	276845	271378	195330	201136	161244	193966	213665	124045	216950	176095	207422
Com_4416_neg	Ganoderic acid G	C30 H44 O8	532.305	5.748	577.303	No results	Full match	No results					238641	281307	183294	141225	150949	139856	217479	249366	264845	270137	384097	236764	1.84624e+07	9.07127e+06	8.64202e+06	9.11597e+06	2.73498e+07	1.09257e+07	2.68502e+06	3.60811e+06	3.55488e+06	4.08851e+06	1.43122e+06	5.18973e+06	329777	229788	508413	202250	288146	443028	354166	297286	361442	181850	677729	322902	2.09674e+06
Com_4432_neg	Tetracycline	C22 H24 N2 O8	444.158	5.806	443.151	Invalid mass	No results	No results	Phenylpropanoids and polyketides	Tetracyclines	Not available	Tetracyclines	182353	229895	174595	105298	129451	87775.3	198194	217257	283095	236475	399132	212537	183039	1.20769e+07	173742	1.5472e+06	192552	317841	251254	245636	253958	236117	165936	242415	307633	220757	424530	219994	270873	424587	349717	263545	407524	153281	600696	296838	306916
Com_4459_neg	1,5,8-Trihydroxy-9-oxo-9H-xanthen-3-yl beta-D-glucopyranoside	C19 H18 O11	422.083	1.303	421.075	Invalid mass	No match	No match					1.35562e+07	9.78466e+06	5.5019e+06	6.33871e+06	4.78471e+06	6.82085e+06	139077	177746	213175	378845	1.1675e+06	436163	787712	866024	1.68433e+06	707714	1.62923e+06	651226	7.73726e+06	6.3997e+06	5.94069e+06	4.18641e+06	3.24533e+06	6.57399e+06	3.13418e+06	703156	7.29114e+06	704600	2.39461e+06	4.49519e+06	1.13631e+06	4.97136e+06	2.02709e+06	5.3356e+06	3.60999e+06	274597	2.55704e+06
Com_4461_neg	PG O-16:4_16:0	C38 H69 O9 P	700.477	10.059	699.47	No results	Invalid mass	No results					111431	103692	112110	98889.7	149069	83657.9	163858	259691	202518	197356	138214	209314	106504	119944	135019	95812.9	97874.4	91603.2	88680.3	1.59694e+07	3.60556e+06	1.2614e+06	816075	7.38766e+06	152703	269257	141875	128918	134127	158994	134708	151085	160771	193571	132865	169017	1.63235e+06
Com_4499_neg	3alpha-Dihydrocadambine	C27 H34 N2 O10	546.221	7.3	545.214	No results	No results	Full match	Organoheterocyclic compounds	Indoles and derivatives	Pyridoindoles	Beta carbolines	253941	336173	237150	264578	409256	272448	353810	258437	144505	125862	155736	280519	1.113e+06	121836	1.50872e+06	702676	276300	134305	1.34105e+07	2.09842e+07	1.93953e+07	1.5331e+07	1.30339e+07	2.31761e+07	896003	480345	221066	570740	2.93408e+06	183522	2.51219e+06	1.05128e+06	216928	97526.2	223383	150265	5.20322e+06
Com_4586_neg	Pectolinarin	C29 H34 O15	622.191	6.122	621.183	No results	No results	Full match	Phenylpropanoids and polyketides	Flavonoids	Flavonoid glycosides	Flavonoid-7-O-glycosides	159420	203708	134893	90572.2	119178	88990	2.02556e+06	3.88888e+06	1.40268e+06	696248	701967	1.05075e+06	942735	316819	1.51309e+06	681613	930762	513831	8.88694e+06	5.7998e+06	5.17517e+06	5.99118e+06	4.78797e+06	7.74537e+06	3.16874e+06	161275	251969	203680	1.09361e+06	512111	1.58364e+06	1.11453e+06	1.42143e+06	139368	838465	368890	3.31289e+06
Com_4639_neg	Angeloyl-(+)-gomisin K3	C28 H36 O7	484.244	6.088	483.237	No results	No results	Full match	Phenylpropanoids and polyketides	Tannins	Hydrolyzable tannins	Hydrolyzable tannins	3.24284e+06	1.25887e+07	1.95304e+07	6.637e+06	6.33676e+06	6.8947e+06	1.29889e+06	439891	864418	210215	1.31218e+06	913643	1.4807e+06	600484	879293	1.15989e+06	1.6244e+06	1.00399e+06	925055	867262	923045	721426	463931	860387	582608	794626	933333	373135	518957	845157	1.104e+06	478197	764582	537943	1.35277e+06	883354	2.60167e+06
Com_4671_neg	LPG 15:0	C21 H43 O9 P	470.265	9.93	469.257	No results	Full match	No results	Lipids and lipid-like molecules	Glycerophospholipids	Glycerophosphoglycerols	Phosphatidylglycerols	3.82284e+06	1.55421e+06	3.18665e+06	4.91736e+06	5.2096e+06	7.86712e+06	3.14966e+06	6.19112e+06	1.19809e+07	6.28175e+06	8.90791e+06	5.18854e+06	2.33728e+06	1.63572e+06	2.74217e+06	1.60565e+06	2.69489e+06	1.74451e+06	2.18657e+06	2.69019e+06	2.02969e+06	2.2876e+06	4.27686e+06	2.18851e+06	1.56285e+07	2.33147e+07	1.87257e+07	7.64635e+06	1.99476e+07	1.36525e+07	4.59249e+06	2.18025e+07	9.82609e+06	4.83008e+07	1.91615e+07	6.21788e+06	6.44942e+06
Com_4739_neg	N,5-Bis(3-nitrophenyl)oxazol-2-amine	C15 H10 N4 O5	326.064	5.067	325.057	Full match	No results	No results	Organoheterocyclic compounds	Azoles	Oxazoles	Phenyl-1,3-oxazoles	1.30965e+06	3.23013e+06	1.99585e+06	1.70818e+06	1.15613e+06	1.20205e+06	2.72523e+06	2.44712e+06	3.78967e+06	2.64194e+06	1.31183e+07	4.94279e+06	192086	213329	94010.8	192926	228901	131660	100376	92360.5	84772.4	61914.3	221562	87691.2	1.15798e+06	922169	3.59044e+06	1.78692e+06	1.68083e+06	782941	2.42051e+06	1.68957e+06	1.60813e+06	1.39419e+06	3.02144e+06	3.88126e+06	2.19917e+06
Com_4800_neg	CUMYL-PICA N-pentanoic acid metabolite	C23 H26 N2 O3	378.189	5.262	377.181	Invalid mass	No results	No results	Organoheterocyclic compounds	Indoles and derivatives	Indolyl carboxylic acids and derivatives	Indolyl carboxylic acids and derivatives	560337	429224	408104	200505	177716	161638	886522	924627	1.04608e+06	893726	1.54844e+06	973651	237217	577357	329212	271667	526704	2.4477e+06	485884	746295	478390	173004	339377	445297	731528	697046	794870	1.48106e+06	5.95819e+06	864601	2.72564e+06	660004	1.42641e+06	312183	988311	705909	1.96949e+06
Com_4807_neg	2-Oxobutyric acid	C4 H6 O3	120.042	1.784	101.025	Invalid mass	No results	No results	Organic acids and derivatives	Keto acids and derivatives	Short-chain keto acids and derivatives	Short-chain keto acids and derivatives	4.02618e+07	3.42003e+07	1.80969e+07	1.21509e+07	9.29183e+06	1.0539e+07	1.10694e+07	1.43949e+07	2.06452e+07	1.88091e+07	2.50195e+07	1.65624e+07	2.21183e+07	2.5061e+07	2.41663e+07	3.30588e+07	1.60683e+07	1.73151e+07	3.30134e+07	2.32533e+07	2.38903e+07	2.32723e+07	2.12214e+07	3.08164e+07	1.61375e+08	2.35842e+07	6.99865e+07	3.86748e+07	3.96246e+07	5.75985e+07	4.49678e+07	4.5765e+07	7.27446e+07	3.70295e+07	7.93834e+07	4.48147e+07	3.57005e+07
Com_4823_neg	N-(3-Indolylacetyl)-L-Alanine	C13 H14 N2 O3	246.1	5.462	245.093	No results	No results	Full match					503531	5.07564e+06	508651	850311	474598	339569	825880	467082	748762	1.32508e+06	1.08497e+06	764597	243094	2.2296e+06	461214	507980	1.61033e+06	1.01249e+06	126092	254183	299062	201363	239831	266695	1.27591e+06	4.68033e+06	1.40671e+07	2.09452e+06	4.94507e+06	3.56903e+06	1.71076e+06	989486	4.3906e+06	2.70752e+06	1.01307e+07	1.94195e+06	1.98273e+06
Com_4850_neg	Cannabidiolic acid	C22 H30 O4	358.215	5.996	357.207	Full match	No results	No results	Benzenoids	Benzene and substituted derivatives	Benzoic acids and derivatives	Hydroxybenzoic acid derivatives	183431	229349	158400	100610	137045	86952.9	415767	289637	431545	335625	1.14889e+06	331333	8.33688e+06	2.0846e+06	1.25009e+06	4.86668e+06	6.74692e+06	5.05136e+06	248528	235715	248803	278920	195243	246974	566075	272233	622201	245683	365215	604839	2.34149e+06	320683	937522	189242	2.96575e+06	556833	832884
Com_4898_neg	Beta-Lactose	C12 H22 O11	402.143	5.644	401.135	No results	Invalid mass	No results	Organic oxygen compounds	Organooxygen compounds	Carbohydrates and carbohydrate conjugates	O-glycosyl compounds	263980	488645	272560	196600	170475	178003	209150	274455	385496	353966	386934	263848	137535	158703	113157	174278	152022	172111	609649	666316	676222	2.65143e+06	1.2052e+06	741664	340404	249291	451886	1.17832e+06	283663	431737	338542	328038	438060	234115	528820	363763	353434
Com_5003_neg	Neomangiferin	C25 H28 O16	584.136	1.317	583.128	No results	No results	Full match	Organoheterocyclic compounds	Benzopyrans	1-benzopyrans	Xanthones	1.5682e+07	1.03456e+07	4.76613e+06	3.83483e+06	3.63291e+06	4.95931e+06	172339	261709	202238	291122	348377	204088	885674	512914	1.15946e+06	561342	1.24064e+06	711991	3.31278e+06	2.79205e+06	3.13719e+06	2.53018e+06	1.75863e+06	2.44294e+06	655997	254973	2.0871e+06	367224	1.42388e+06	3.09922e+06	447394	1.96926e+06	743633	1.25855e+06	598259	310822	727514
Com_5065_neg	PI 16:0_18:2	C43 H79 O13 P	834.527	10.851	833.52	No results	Full match	No results					2.30177e+06	3.18642e+07	3.49266e+07	2.0335e+07	3.8512e+07	1.98738e+07	9.71081e+06	2.24614e+07	5.1451e+07	7.34877e+07	1.36797e+08	1.37443e+08	2.61216e+08	2.21371e+06	251021	306737	1.39797e+06	1.08249e+06	510255	1.42028e+06	1.88812e+06	3.51042e+06	1.94656e+06	2.05259e+06	2.62313e+06	7.76609e+06	4.69232e+07	2.13681e+06	3.31933e+06	3.55336e+06	1.20387e+06	675010	1.53452e+06	446302	1.4092e+06	1.11443e+06	1.11089e+06
Com_5091_neg	Monotropein	C16 H22 O11	390.116	5.049	389.109	No results	No results	Full match	Lipids and lipid-like molecules	Prenol lipids	Terpene glycosides	Iridoid O-glycosides	7.62594e+06	1.63908e+07	7.9379e+06	4.81796e+06	3.99716e+06	6.22521e+06	1.38804e+07	1.60298e+07	1.93218e+07	1.63883e+07	2.13683e+07	1.68711e+07	781944	351885	260064	526312	353032	186203	199367	441125	489039	426931	1.93759e+06	643837	8.23839e+06	5.95263e+06	1.05323e+07	1.02758e+07	9.13412e+06	1.02022e+07	1.4566e+07	1.11142e+07	1.24697e+07	9.28721e+06	6.31898e+06	2.0295e+07	1.12826e+07
Com_5150_neg	Chlorogenic acid methyl ester	C17 H20 O9	368.112	5.248	367.104	No results	No results	Full match					468846	545045	417368	134258	2.13086e+06	116586	124429	1.73019e+06	1.65168e+06	1.46361e+06	683358	1.12373e+06	292868	480903	150035	175844	332946	604736	226250	169460	303038	240593	172279	257392	328325	534709	913471	1.39267e+06	1.71536e+06	1.75024e+06	1.8304e+06	693464	1.69829e+06	659525	1.45157e+06	1.86601e+06	1.72913e+06
Com_5342_neg	LPS 18:3	C24 H42 N O9 P	519.26	8.808	518.253	No results	Full match	No results	Lipids and lipid-like molecules	Glycerophospholipids	Glycerophosphoserines	Phosphatidylserines	1.73743e+06	1.47994e+06	1.1458e+06	1.11672e+06	1.01362e+06	1.24415e+06	2.9459e+07	4.0136e+07	5.18172e+06	3.4441e+07	2.53254e+07	3.23569e+07	4.37557e+06	1.10754e+07	9.20991e+06	2.44679e+06	1.20113e+06	1.19672e+06	3.62307e+07	2.05139e+07	9.20136e+06	7.78022e+06	7.9528e+06	1.3277e+07	1.18952e+07	3.13122e+07	1.58608e+07	1.75571e+07	2.00186e+07	1.43305e+07	2.45051e+07	1.73323e+07	1.37702e+07	1.47077e+07	1.64085e+07	1.9858e+07	1.41007e+07
Com_5347_neg	N'-p-coumaroylspermine	C19 H32 N4 O2	348.251	6.139	347.244	No results	No results	Full match	Phenylpropanoids and polyketides	Cinnamic acids and derivatives	Hydroxycinnamic acids and derivatives	Coumaric acids and derivatives	2.39021e+06	6.24283e+06	2.67948e+06	2.05149e+06	4.34542e+06	2.14505e+06	175978	328242	313562	1.83941e+06	2.50355e+06	960324	400742	272573	588999	1.18357e+06	513203	862515	1.15138e+06	961262	1.48994e+06	1.39485e+06	426293	1.21286e+06	276077	116621	1.07664e+06	91619.1	524058	370318	1.08848e+06	1.70838e+06	946340	1.0499e+06	535292	2.79528e+06	1.44257e+06
Com_5358_neg	PE 16:0_18:2	C39 H74 N O8 P	715.523	11.537	714.516	No results	Invalid mass	No results					307160	252472	301087	571837	383390	392903	816491	355371	5.19208e+06	1.80366e+06	2.80939e+06	1.62849e+06	4.13178e+06	5.1881e+06	853711	154440	150171	158059	124954	2.04846e+07	101178	395325	136459	146306	183713	166161	185819	119465	157307	184981	175752	108933	171306	171808	356151	186250	180309
Com_5441_neg	Isorhychophylline	C22 H28 N2 O4	384.204	5.54	383.197	No results	No results	Full match	Organoheterocyclic compounds	Indolizidines	Not available	Indolizidines	2.69478e+06	1.27761e+07	1.72904e+06	2.06278e+06	3.19439e+06	2.13772e+06	7.26119e+06	3.5267e+06	2.94379e+06	1.02587e+07	8.01214e+06	6.82834e+06	154490	188568	85908.6	179949	168503	185477	163128	299424	422029	242405	751180	226006	3.01811e+06	6.07628e+06	9.7281e+06	1.07926e+07	9.52851e+06	4.9384e+06	7.63464e+06	6.68956e+06	2.89915e+06	4.83824e+06	7.06857e+06	7.45054e+06	4.92532e+06
Com_5455_neg	1a,1b-Dihomo prostaglandin E1	C22 H38 O5	364.261	9.163	363.254	Invalid mass	No results	No results	Lipids and lipid-like molecules	Fatty Acyls	Eicosanoids	Prostaglandins and related compounds	1.82187e+06	1.48786e+07	4.55468e+06	2.33916e+06	1.52735e+06	3.40092e+06	79145.5	95367	109716	94513.3	83340.7	99563.3	71642.5	81565.2	87777.4	73577.3	59453	57994.3	71062.5	103512	104450	65880.9	76774.4	67487.8	82176.3	94952	112096	88300.1	90357.2	112801	99116.4	103016	97308.7	93008.4	89358.8	114057	510633
Com_5510_neg	LPI 17:2	C26 H47 O12 P	582.281	8.811	581.273	No results	Full match	No results	Lipids and lipid-like molecules	Glycerophospholipids	Glycerophosphoinositols	Phosphatidylinositols	314546	203833	322015	738914	691607	725332	1.26632e+07	1.00181e+07	7.84898e+06	815940	5.22203e+06	9.51949e+06	1.46709e+06	2.1477e+06	826990	1.46085e+06	526808	446833	677193	621957	83379.8	922020	1.44288e+06	298083	4.51696e+06	6.10794e+06	3.95702e+06	2.90087e+06	7.16556e+06	6.63264e+06	3.49154e+06	9.48632e+06	2.99655e+06	8.83843e+06	2.95173e+06	6.21761e+06	2.38124e+06
Com_5558_neg	Ferulaldehyde	C10 H10 O3	178.063	5.494	177.056	No results	No results	Full match	Benzenoids	Phenols	Methoxyphenols	Methoxyphenols	5.37834e+06	870986	1.30583e+06	2.13533e+06	2.76338e+06	2.29055e+06	4.26374e+06	3.68277e+06	6.79439e+06	5.2805e+06	7.82417e+06	5.16861e+06	2.90134e+06	5.48464e+06	1.29894e+06	6.52003e+06	4.61433e+06	6.03432e+06	1.2579e+06	2.61928e+06	2.37111e+06	2.31354e+06	1.19207e+06	1.84735e+06	2.73566e+06	2.26891e+06	4.07769e+06	4.92939e+06	3.39799e+06	4.08433e+06	6.99181e+06	3.79819e+06	7.1367e+06	2.27331e+06	3.98089e+06	7.99214e+06	6.92681e+06
Com_5588_neg	Hordatine B	C29 H40 N8 O5	580.313	8.397	579.306	No results	No results	Full match	Phenylpropanoids and polyketides	2-arylbenzofuran flavonoids	Not available	2-arylbenzofuran flavonoids	69951	77429.4	61320.5	77060.8	42878.1	45779	1.73312e+06	2.26789e+06	2.13274e+06	863072	1.37942e+06	1.6163e+06	197981	269854	61668.1	183138	66838.3	79529.9	198276	347704	36133.8	255513	569976	192583	3.19618e+06	5.11717e+06	1.99714e+06	2.73607e+06	2.33528e+06	1.63746e+06	1.7368e+06	2.60076e+06	2.49027e+06	2.36329e+06	2.90972e+06	1.71168e+06	664296
Com_5604_neg	Salidroside	C14 H20 O7	300.121	5.026	299.113	No results	No results	Full match	Organic oxygen compounds	Organooxygen compounds	Carbohydrates and carbohydrate conjugates	O-glycosyl compounds	2.27914e+06	1.1492e+07	3.22273e+06	5.31759e+06	1.05709e+06	3.31391e+06	229835	270595	290314	287757	284994	558403	101509	75371	85853.5	108534	226377	246441	37784.9	34411.9	40159.7	33283.8	70821.9	39742.5	888497	1.1154e+06	1.84832e+06	480907	1.14427e+06	939028	476546	707891	798503	485984	955127	737473	1.05869e+06
Com_5611_neg	Selgin C-hexoside	C22 H22 O12	478.113	5.063	477.106	No results	No results	Full match					1.19504e+07	1.08847e+07	3.26477e+06	3.61715e+06	3.09062e+06	6.53633e+06	360716	368322	241388	200359	470349	230596	200427	222592	59893.1	201303	238841	137377	400828	60482.1	71803.9	64602.8	52883.6	367788	1.01152e+06	225352	1.83967e+06	297629	878934	1.16093e+06	234154	379450	792002	441503	731485	488006	3.21066e+06
Com_5612_neg	Asiaticoside	C48 H78 O19	958.516	6.348	1003.51	No results	No results	Full match	Lipids and lipid-like molecules	Prenol lipids	Terpene glycosides	Triterpene saponins	99436.4	141635	94230.4	65824.9	91162.1	65765.1	48769.9	32184.6	48295	35177.3	56716.5	29374.8	3.40467e+06	329692	716082	607135	4.74052e+06	332361	573692	922540	878698	705758	500339	910077	40537.7	26221.1	87415.2	71200.3	368682	113144	244738	224536	53632.5	28737.2	68296	56031.3	494932
Com_5613_neg	LPA 20:1	C23 H45 O7 P	464.299	6.458	463.292	No results	Invalid mass	No results	Lipids and lipid-like molecules	Glycerophospholipids	Glycerophosphates	1,2-diacylglycerol-3-phosphates	1.89953e+06	3.49473e+06	849230	819268	1.48915e+06	611269	5.85963e+06	2.96786e+06	3.43373e+06	1.86504e+06	4.09127e+06	3.00625e+06	1.19985e+06	2.16719e+06	1.25062e+06	3.00263e+06	808754	974179	1.1388e+06	2.13293e+06	1.19706e+06	1.51587e+06	1.1602e+06	1.40931e+06	1.27272e+06	267906	303138	352139	1.04345e+06	1.34621e+06	3.36007e+06	2.03866e+06	654972	1.2498e+06	1.93572e+06	3.28835e+06	2.23708e+06
Com_5616_neg	3-Dehydroshikimic acid	C7 H8 O5	172.037	1.483	171.03	No results	No results	Full match	Organic oxygen compounds	Organooxygen compounds	Carbonyl compounds	Cyclohexenones	309331	589772	337705	337059	191468	189446	1.84645e+06	1.78335e+06	2.41385e+06	1.90078e+06	3.58704e+06	1.27393e+06	523734	1.56162e+06	440928	1.48809e+06	441442	713754	761382	6.87735e+06	5.43348e+06	3.09107e+06	1.6776e+06	591974	901094	964821	2.99297e+06	1.36327e+06	1.65866e+06	1.49778e+06	348527	2.4597e+06	4.62437e+06	851951	4.49725e+06	2.16052e+06	1.6521e+06
Com_5667_neg	Eriodictyol O-malonylhexoside	C24 H24 O14	536.117	5.336	535.11	No results	No results	Full match	Phenylpropanoids and polyketides	Flavonoids	Flavans	Flavanones	1.43075e+06	1.48807e+06	1.04291e+06	994793	617023	716005	5.89876e+06	6.88976e+06	5.39334e+06	1.01494e+07	3.37808e+06	9.23336e+06	409929	351132	194043	477411	440276	414392	368925	824405	3.5526e+06	1.18911e+06	1.54125e+06	2.05302e+06	5.82535e+06	1.35126e+06	4.07353e+06	5.78333e+06	2.7138e+06	2.87606e+06	3.61262e+06	5.38708e+06	4.44365e+06	2.56184e+06	1.30215e+06	7.72013e+06	3.81409e+06
Com_5685_neg	4-((5-(4-Nitrophenyl)oxazol-2-yl)amino)benzonitrile	C16 H10 N4 O3	306.077	5.29	305.07	Invalid mass	No results	No results	Organoheterocyclic compounds	Azoles	Oxazoles	Phenyl-1,3-oxazoles	492799	542355	388210	226725	1.31283e+06	162508	5.10083e+06	1.40426e+06	3.50249e+06	2.04435e+06	6.91202e+06	1.48541e+06	1.01804e+06	4.85741e+06	8.68325e+06	5.80132e+06	5.5099e+06	4.72343e+06	1.61404e+06	972667	1.42981e+06	1.09434e+06	764315	1.4303e+06	2.47398e+06	3.01889e+06	1.80831e+06	3.36433e+06	2.72112e+06	2.79474e+06	6.69484e+06	1.44561e+06	3.45795e+06	1.14394e+06	9.53996e+06	2.19596e+06	1.74498e+06
Com_5798_neg	Perillic acid	C10 H14 O2	166.099	6.024	165.092	Full match	No results	Full match	Lipids and lipid-like molecules	Prenol lipids	Monoterpenoids	Menthane monoterpenoids	188484	344953	179574	103271	127785	133116	1.49442e+06	946869	2.19816e+06	672910	5.28523e+06	1.19427e+06	7.90495e+06	3.61595e+06	2.43892e+06	4.87423e+06	7.42774e+06	5.46431e+06	538464	1.55665e+06	1.804e+06	1.5458e+06	1.39115e+06	590478	2.35895e+06	1.06874e+06	1.48476e+06	824057	1.33016e+06	3.24139e+06	8.88479e+06	1.02383e+06	3.49352e+06	1.08049e+06	1.3123e+07	2.79444e+06	2.75456e+06
Com_5843_neg	Juglalin	C20 H18 O10	418.09	5.652	417.083	Full match	No results	Full match					512278	7.87849e+06	1.62712e+06	5.00767e+06	509147	2.19052e+06	179010	234903	329942	302956	331173	225825	116915	133598	96850.1	133495	130114	147308	173497	464704	1.44528e+06	218227	173584	860299	291348	213366	433188	373509	242784	380748	294993	280765	374932	200377	502155	311341	499036
Com_5875_neg	Sibirioside A	C21 H28 O12	472.158	5.059	471.151	No results	No results	Full match	Phenylpropanoids and polyketides	Cinnamic acids and derivatives	Cinnamic acid esters	Cinnamic acid esters	2.45617e+07	3.88018e+06	7.39489e+06	1.01991e+06	837305	370781	145316	225391	151266	292174	693165	313536	130658	159303	43449.1	130348	160891	98777.8	42252.4	38401.1	54324.9	42933.9	37388.4	47379.8	166178	163283	279823	225178	194652	244450	255362	168560	200806	115636	255347	213113	810062
Com_5903_neg	Euphorbia factor L3	C31 H38 O7	522.26	6.972	521.253	No results	No results	Full match	Lipids and lipid-like molecules	Prenol lipids	Diterpenoids	Diterpenoids	276166	357498	258659	185128	221175	173652	3.73105e+06	4.47599e+06	3.56817e+06	3.67231e+06	3.93355e+06	4.27783e+06	1.57829e+06	1.99064e+06	1.62132e+06	2.44734e+06	1.16053e+06	967064	1.0859e+07	9.9973e+06	1.75733e+07	1.14813e+07	9.12517e+06	1.25924e+07	1.51478e+06	679150	754570	723094	2.50227e+06	1.70496e+06	4.15439e+06	2.82057e+06	1.49535e+06	1.25609e+06	1.19687e+06	4.36695e+06	4.38337e+06
Com_5927_neg	Hydroxycitric acid	C6 H8 O8	208.022	1.428	207.015	No results	No results	Full match	Organic acids and derivatives	Carboxylic acids and derivatives	Tricarboxylic acids and derivatives	Tricarboxylic acids and derivatives	2.54439e+06	7.72958e+06	4.74818e+06	449879	351407	367031	375655	488016	925117	747803	958660	458473	670750	586256	571536	809911	581985	686409	582501	993553	3.96864e+06	378827	1.44206e+06	1.08729e+06	662972	648094	1.21711e+06	726245	811335	875924	858730	588847	1.17533e+06	453813	1.55101e+06	1.05447e+06	742013
Com_6060_neg	13,14-Dihydro-15-keto Prostaglandin E2	C20 H32 O5	388.2	6.357	387.192	Invalid mass	No results	No results	Lipids and lipid-like molecules	Fatty Acyls	Eicosanoids	Prostaglandins and related compounds	2.14936e+06	6.51164e+06	2.22904e+06	3.98291e+06	5.9188e+06	3.62118e+06	1.34187e+06	818124	1.54107e+06	1.61464e+06	3.8122e+06	1.51709e+06	4.43031e+06	8.23417e+06	3.29202e+06	8.52645e+06	3.2918e+06	9.219e+06	1.13615e+06	1.88109e+06	1.74317e+06	1.44904e+06	1.04849e+06	407076	1.52381e+06	790976	3.43047e+06	1.63773e+06	2.48432e+06	3.50642e+06	4.24021e+06	2.14158e+06	2.1617e+06	1.47028e+06	3.60088e+06	3.96289e+06	2.87293e+06
Com_6111_neg	Acetylharpagide	C17 H26 O11	406.148	4.722	405.14	No results	No results	Full match	Lipids and lipid-like molecules	Prenol lipids	Terpene glycosides	Iridoid O-glycosides	234464	1.05065e+07	3.11211e+06	4.46035e+06	1.24871e+06	2.89323e+06	4.32461e+06	3.35305e+06	4.64781e+06	3.77882e+06	5.04066e+06	4.85481e+06	3.02711e+06	2.25339e+06	1.03539e+06	2.32157e+06	5.21407e+06	1.07339e+07	76572.3	234896	216331	150185	436146	130636	2.12318e+06	1.86446e+06	6.67669e+06	1.0036e+07	2.8879e+06	5.22053e+06	5.6942e+06	2.53364e+06	5.46533e+06	4.73626e+06	3.98148e+06	4.94767e+06	3.84724e+06
Com_6127_neg	Phloretic acid	C9 H10 O3	166.063	5.032	165.056	No results	No results	Full match	Phenylpropanoids and polyketides	Phenylpropanoic acids	Not available	Phenylpropanoic acids	2.46567e+07	5.28307e+06	2.66093e+07	1.08395e+06	3.62842e+07	739348	2.19971e+06	2.89326e+06	2.24688e+06	2.47556e+06	9.48123e+06	2.56985e+06	868133	695577	829747	753549	809144	620502	330149	465101	560566	350481	513780	438218	1.52327e+06	2.02245e+06	2.04013e+06	4.26702e+06	2.38919e+06	2.84787e+06	4.65448e+06	3.135e+06	2.13891e+06	1.31849e+06	2.70571e+06	3.65437e+06	7.33019e+06
Com_6209_neg	2-(2-carboxy-2-methylpropyl)-4,6-dimethylbenzoic acid	C14 H18 O4	250.118	5.801	295.116	Invalid mass	No results	No results					155629	308991	149008	165506	110480	74911.6	1.14714e+06	754437	3.97364e+06	1.49748e+06	3.23181e+06	1.45667e+06	1.97559e+06	462429	1.30056e+06	1.41189e+06	1.22145e+06	477276	4.96766e+06	5.0613e+06	566318	3.78246e+06	2.39996e+06	5.92388e+06	966422	188404	1.60167e+06	963443	631990	975941	7.2463e+06	481976	1.74799e+06	1.14143e+06	970829	1.99934e+06	2.89855e+06
Com_6322_neg	O-p-Coumaroyl quinacyl quinic acid O-hexoside	C29 H38 O18	674.209	4.968	673.2	No results	No results	Full match					487109	6.82569e+06	301563	1.77966e+06	324201	2.2663e+06	1.43499e+06	1.72217e+06	2.45524e+06	1.3325e+06	2.11055e+06	2.14238e+06	567730	603815	52659	277176	634960	307005	48605.9	56662.5	63743.8	48549.9	54223.7	56088.2	395219	384703	352393	2.33001e+06	829333	550256	915175	1.05566e+06	283318	412445	292139	1.22684e+06	1.72976e+06
Com_6347_neg	Dactylorhin E	C27 H40 O16	620.233	5.589	619.226	Full match	No results	No results	Organic oxygen compounds	Organooxygen compounds	Carbohydrates and carbohydrate conjugates	Phenolic glycosides	705772	1.25831e+06	711209	512214	455965	464047	5.7573e+06	3.90813e+06	4.95434e+06	6.22629e+06	7.48826e+06	4.66286e+06	262817	298561	172043	292090	262992	293667	292248	298336	319021	527253	482216	632429	5.29113e+06	2.17455e+06	5.78921e+06	1.21171e+06	2.1553e+06	3.98465e+06	7.41387e+06	5.01095e+06	6.63003e+06	1.80565e+06	5.89757e+06	8.65349e+06	2.75795e+06
Com_6348_neg	Coniferin	C16 H22 O8	342.132	5.167	341.124	No results	No results	Full match	Organic oxygen compounds	Organooxygen compounds	Carbohydrates and carbohydrate conjugates	Phenolic glycosides	463892	346001	825476	234210	634931	406079	183525	714916	570537	723075	960243	561881	242273	343096	274802	229742	496056	308144	458565	387395	595230	491539	349471	451817	199164	229185	404961	244547	319273	308772	356329	452622	361966	149436	322583	544842	322202
Com_6415_neg	Aloenin	C19 H22 O10	410.121	5.557	409.114	No results	Full match	No results					2.68342e+06	6.76292e+06	6.5107e+06	2.72265e+06	1.78963e+06	2.16514e+06	2.69446e+06	2.40865e+06	3.58377e+06	3.6424e+06	5.66701e+06	3.12871e+06	5.27436e+06	2.77166e+06	1.05603e+06	5.20987e+06	7.39006e+06	5.81088e+06	207033	218042	233159	203758	229533	245323	1.91209e+06	1.68179e+06	3.93645e+06	3.48489e+06	2.2476e+06	3.44527e+06	5.80246e+06	3.282e+06	3.75505e+06	2.4689e+06	2.32237e+06	5.62828e+06	3.64849e+06
Com_6416_neg	Paeoniflorin	C23 H28 O11	540.184	5.902	539.177	No results	Invalid mass	No match	Lipids and lipid-like molecules	Prenol lipids	Terpene glycosides	Terpene glycosides	2.95295e+06	141751	5.91316e+06	65029.4	895670	63092.7	149583	171058	205510	195914	270875	174591	135068	75382.8	129487	116723	142935	93327.7	133437	166617	169207	142857	120102	149097	242411	182840	380782	166403	221304	345132	239511	216412	289774	101187	487914	253178	232590
Com_6419_neg	2-Aminoethylphosphonate	C2 H8 N O3 P	125.024	5.039	124.017	No results	No results	Full match	Organic acids and derivatives	Organic phosphonic acids and derivatives	Organic phosphonic acids	Organic phosphonic acids	970331	1.14971e+07	4.40139e+06	3.05583e+06	1.04818e+06	3.71639e+06	6.06705e+06	3.16062e+06	3.83132e+06	3.8845e+06	4.11542e+06	3.83995e+06	410612	417771	205779	491705	360893	194017	93247.5	178860	195677	175059	500269	204593	2.38849e+06	1.47516e+06	3.46406e+06	2.02294e+06	2.36192e+06	2.93681e+06	4.96787e+06	2.88447e+06	3.18757e+06	2.16081e+06	2.0339e+06	4.0974e+06	3.21448e+06
Com_6503_neg	Vincamine	C21 H26 N2 O3	354.194	7.822	353.186	No results	No results	Full match	Alkaloids and derivatives	Eburnan-type alkaloids	Not available	Eburnan-type alkaloids	3.82154e+06	7.1252e+06	2.90688e+06	2.7554e+06	2.3997e+06	3.06355e+06	952683	531081	935633	717931	1.94058e+06	541607	2.56451e+06	2.67095e+06	3.27447e+06	4.10675e+06	2.63517e+06	3.07847e+06	5.44921e+06	5.16695e+06	4.95747e+06	4.82868e+06	3.80958e+06	5.05971e+06	685432	240351	556588	606627	2.30719e+06	1.5387e+06	2.29656e+06	1.28704e+06	720262	393488	1.63994e+06	1.4974e+06	3.88175e+06
Com_6524_neg	Verbenalin	C17 H24 O10	434.143	5.176	433.136	No results	Invalid mass	No results	Lipids and lipid-like molecules	Prenol lipids	Terpene glycosides	Iridoid O-glycosides	7.43784e+06	2.48551e+07	1.07878e+07	6.50838e+06	9.87861e+06	4.78646e+06	6.37927e+06	6.03979e+06	8.47874e+06	1.24757e+07	1.00876e+07	3.18199e+06	430422	1.8593e+06	488214	435729	881293	1.06974e+06	814686	688246	1.05749e+06	991100	534543	870705	9.758e+06	1.25424e+07	1.45173e+07	1.30444e+07	1.20101e+07	1.26288e+07	2.02789e+06	1.05618e+07	8.68316e+06	7.06944e+06	1.34962e+07	7.90274e+06	1.26498e+07
Com_6530_neg	SM 9:1;2O/22:6	C36 H61 N2 O6 P	694.43	6.534	693.423	No results	Invalid mass	No results					121415	163403	108610	84747.8	88166.9	77937.6	56462.6	75350.6	62234.5	46340.9	80620.5	74157.8	61002	51279.3	82649.4	78181.7	58125.7	53887.9	661638	2.52278e+06	2.55028e+06	2.40442e+06	671830	2.3916e+06	51740.6	36902.3	88839.8	201159	293435	79108.8	174798	131693	72395.5	39972.8	76791.7	70133.3	487458
Com_6612_neg	Arctigenin-4'-O-beta-Gentiobioside	C33 H44 O16	696.261	5.534	695.254	No results	No results	Full match	Lignans, neolignans and related compounds	Lignan glycosides	Not available	Lignan glycosides	2.79968e+06	845596	997627	2.1118e+06	3.66022e+06	1.34474e+06	2.05033e+06	1.58237e+06	1.25788e+07	3.37275e+06	9.67496e+06	2.81249e+06	966297	3.23742e+06	91406.1	885792	427343	2.47112e+06	160374	206656	270654	430476	218374	256996	3.23114e+06	1.78962e+06	1.18705e+07	1.08001e+07	3.30587e+06	6.84476e+06	525873	2.80425e+06	4.15032e+06	3.44604e+06	2.92017e+06	2.09604e+06	4.40761e+06
Com_6727_neg	Rotenone	C23 H22 O6	394.141	5.219	393.134	No results	No results	Full match	Phenylpropanoids and polyketides	Isoflavonoids	Rotenoids	Rotenones	320144	215064	190305	86552.8	95415.5	84850.7	1.41212e+06	2.81934e+06	1.81686e+06	1.65467e+06	6.53371e+06	1.11406e+06	2.19426e+06	4.13331e+06	1.30893e+06	2.17999e+06	4.29599e+06	2.0976e+06	249922	330070	273392	377832	321519	201183	1.2428e+06	2.62453e+06	1.59435e+06	2.48961e+06	1.93498e+06	1.42218e+06	1.49906e+06	1.51299e+06	3.33367e+06	868044	3.04417e+06	549337	1.92924e+06
Com_6728_neg	Angoroside C	C36 H48 O19	784.28	5.311	783.273	No results	No results	Full match	Organic oxygen compounds	Organooxygen compounds	Carbohydrates and carbohydrate conjugates	Oligosaccharides	543300	2.6715e+06	348460	273818	2.34588e+06	397464	1.501e+06	1.22427e+06	1.71902e+06	1.48897e+06	2.88605e+06	1.50543e+06	212503	5.09799e+06	96370.5	1.75093e+06	1.17061e+06	2.18093e+06	191247	125856	228329	251235	225455	167257	1.29101e+06	366849	1.21477e+06	1.99683e+06	644215	875658	1.59202e+06	403964	1.56146e+06	637992	992918	2.15991e+06	1.40578e+06
Com_6789_neg	Tetradecanedioic acid	C14 H26 O4	258.183	6.547	257.176	Full match	No results	No results	Lipids and lipid-like molecules	Fatty Acyls	Fatty acids and conjugates	Long-chain fatty acids	277437	809814	113075	259208	3.63106e+06	604550	131007	193827	218165	191466	327927	110379	370964	495829	245149	408656	164493	253100	253200	174628	235485	148517	87105.4	200578	261274	135388	430769	176398	309125	558737	425909	264986	289609	172381	374415	753374	545251
Com_6904_neg	1-Methyluric acid	C6 H6 N4 O3	182.044	2.301	163.026	No results	No results	Full match	Organoheterocyclic compounds	Imidazopyrimidines	Purines and purine derivatives	Xanthines	223174	440118	182267	189611	141496	133706	318678	378445	697310	388221	403505	392819	1.27015e+07	5.53326e+06	988931	4.68183e+06	9.77226e+06	3.59874e+06	132802	101810	205644	119712	78752.1	129553	373173	243295	443444	566691	296015	275980	502365	467619	537521	270837	348216	432569	1.69886e+06
Com_6943_neg	Ala-Ile	C9 H18 N2 O3	202.132	4.566	201.125	No results	Full match	Full match	Organic acids and derivatives	Carboxylic acids and derivatives	Amino acids, peptides, and analogues	Dipeptides	1.92037e+06	468923	878043	1.02382e+06	736235	1.2366e+06	410599	1.52395e+06	2.40585e+06	2.70786e+06	1.65156e+06	1.74765e+06	193403	143173	242214	298859	175617	246107	120080	64819.8	64359.8	66385.5	77840.7	92442.7	1.10871e+07	9.06129e+06	1.39741e+07	2.78437e+06	5.26463e+06	6.2719e+06	3.12207e+06	9.297e+06	2.06462e+07	4.36852e+06	8.21199e+06	4.72541e+06	1.56394e+06
Com_7014_neg	Forskolin	C22 H34 O7	410.229	6.546	409.221	No results	No results	Full match	Lipids and lipid-like molecules	Prenol lipids	Triterpenoids	Triterpenoids	188163	282564	160102	124927	497451	114888	1.41834e+06	1.87247e+06	2.71383e+06	740101	1.19895e+06	935488	2.78365e+06	967160	2.18547e+06	3.31739e+06	1.11407e+06	1.25218e+06	7.54195e+06	4.1182e+06	5.95831e+06	5.78517e+06	6.25706e+06	6.95813e+06	879352	486370	997518	1.4731e+06	2.83922e+06	1.64334e+06	4.46712e+06	1.73103e+06	772892	536918	783335	2.37864e+06	4.05569e+06
Com_7020_neg	Liquiritin apioside	C26 H30 O13	550.168	5.989	549.161	No results	No results	Full match	Phenylpropanoids and polyketides	Flavonoids	Flavonoid glycosides	Flavonoid O-glycosides	308427	73872.7	3.34164e+06	32357.8	4.81309e+07	61462.8	90540.8	92718.2	130822	97007.9	199611	84757.5	309381	548379	95600.2	164202	157888	396328	83879.9	73907.5	80271.9	76731.7	57417.8	75369.5	144006	103650	195860	79400.4	130627	215273	206870	101577	147300	72051.8	314003	157557	2.09181e+06
Com_7024_neg	Tricin 5-O-hexosyl-O-hexoside	C29 H34 O17	654.182	5.317	653.174	No results	No results	Full match					9.87709e+06	717472	863950	546843	1.01641e+06	360765	379494	298470	487245	239613	1.01551e+06	1.24246e+06	251054	211200	114990	292383	269640	253787	333684	414897	269751	232035	144836	197600	301291	3.77402e+06	477523	4.9573e+06	485069	337095	298939	417773	349773	209040	372191	1.15033e+06	768121
Com_7066_neg	Glomeratose A	C24 H34 O15	562.19	5.172	561.183	No results	Full match	No results					2.41127e+06	3.79982e+06	609594	512387	809951	278922	169412	283555	272509	215068	498578	154596	204651	289817	232129	194066	419024	260293	387355	327237	502798	415209	295203	381655	767120	4.57985e+06	1.10429e+06	1.01224e+06	520359	928266	358011	1.05727e+06	202773	262551	271472	183576	582747
Com_7102_neg	Thromboxane B1	C20 H36 O6	186.126	5.842	185.118	Invalid mass	No results	No results					2.0149e+06	2.58012e+06	2.49401e+06	1.13086e+06	1.98091e+06	622999	428030	489477	588063	560605	775104	499588	2.33669e+06	2.24282e+06	3.02051e+06	2.93008e+06	1.98148e+06	1.74115e+06	1.02836e+07	1.52061e+07	4.08794e+06	1.84418e+07	9.6981e+06	1.22813e+07	693653	523191	1.0896e+06	752974	2.97087e+06	987587	2.35964e+06	1.01347e+06	829182	374870	1.39616e+06	724463	4.21691e+06
Com_7162_neg	Coniferyl alcohol	C10 H12 O3	180.079	5.29	179.072	No results	Full match	Full match	Benzenoids	Phenols	Methoxyphenols	Methoxyphenols	1.08136e+06	1.82865e+06	530540	402723	807438	549971	2.95301e+06	2.59383e+06	3.22267e+06	2.78688e+06	5.47028e+06	2.87054e+06	6.19261e+06	6.23807e+06	2.62667e+06	3.84642e+06	8.77844e+06	4.67392e+06	272918	392047	325835	280277	562364	361741	1.58204e+06	1.99674e+06	2.16168e+06	5.24436e+06	2.06064e+06	2.32634e+06	3.7782e+06	2.29657e+06	4.42005e+06	1.37794e+06	4.0778e+06	5.29012e+06	3.59242e+06
Com_7254_neg	DGDG O-9:0_18:5	C42 H70 O14	844.483	6.083	843.476	No results	Invalid mass	No results					171930	216782	154826	267779	110075	115511	258427	243739	365018	324708	469228	260427	3.90755e+07	4.91696e+06	1.06414e+07	1.06934e+07	5.19129e+07	8.63549e+06	1.78018e+06	1.30692e+06	628486	491207	315883	1.5362e+06	346276	232340	516811	212831	286390	509738	636693	283293	474704	130627	887801	398852	2.47016e+06
Com_7446_neg	Jionoside B1	C37 H50 O20	814.291	5.228	813.283	No results	No results	Full match	Organic oxygen compounds	Organooxygen compounds	Carbohydrates and carbohydrate conjugates	Oligosaccharides	566205	426637	412377	818590	714966	222182	573679	463433	1.03492e+06	659558	661976	597697	474010	6.42707e+06	283674	3.4024e+06	1.36947e+06	3.35138e+06	408150	349701	541669	437795	318919	466403	271664	246959	418035	1.67354e+06	408342	385427	317477	347997	277064	154260	342427	458444	1.32595e+06
Com_7508_neg	MGDG O-8:0_20:4	C37 H64 O9	698.451	10.427	697.443	No results	Invalid mass	No results					6.87053e+06	6.72091e+06	4.30317e+06	1.67454e+06	296601	843246	126232	135443	824421	416275	1.11232e+06	136267	744165	645177	3.53105e+06	1.35735e+06	2.33392e+06	3.02186e+06	59407	70757.1	60768.9	68143.1	193173	56225.2	382615	154394	2.28169e+06	142928	99185.2	127360	2.08543e+06	99003.4	1.99232e+06	187690	1.57739e+06	718214	548697
Com_7588_neg	3'-Hydroxypterostilbene	C16 H16 O4	272.105	5.109	271.097	No results	No results	Full match	Phenylpropanoids and polyketides	Stilbenes	Not available	Stilbenes	368859	332827	199008	159797	93380.9	115668	1.63072e+06	3.62036e+06	2.07162e+06	2.82362e+06	3.65727e+06	3.25288e+06	258604	198685	55718.8	705702	333568	331649	41357.1	43439	54246.1	49871.4	82027.2	45230.2	930520	1.40524e+06	1.23893e+06	2.32757e+06	960973	1.53446e+06	2.15785e+06	2.11459e+06	1.10056e+06	1.29483e+06	740683	2.82602e+06	1.29717e+06
Com_7692_neg	Lactose	C12 H22 O11	388.116	5.512	387.108	No results	Invalid mass	No match	Organic oxygen compounds	Organooxygen compounds	Carbohydrates and carbohydrate conjugates	O-glycosyl compounds	2.7845e+06	820307	3.45583e+06	2.0338e+06	336511	1.38541e+06	954458	254621	324094	747626	1.76075e+06	621431	885420	438595	371325	708817	2.03982e+06	823873	129361	207309	869720	174389	236213	270870	389578	218689	482151	475773	609348	1.02292e+06	3.39287e+06	842546	355966	596384	407959	1.80717e+06	552557
Com_7738_neg	13,14-Dihydro-19(R)-hydroxy prostaglandin E1	C20 H36 O6	372.251	5.99	371.244	Full match	No results	No results	Lipids and lipid-like molecules	Fatty Acyls	Eicosanoids	Prostaglandins and related compounds	6.01491e+06	6.83421e+06	1.05028e+07	2.87296e+06	6.46679e+06	904767	550236	549625	715447	636894	1.10284e+06	522915	1.4437e+06	699182	936001	1.24685e+06	1.85918e+06	1.1446e+06	3.16136e+06	5.79794e+06	5.17415e+06	4.08734e+06	5.08383e+06	5.11424e+06	801044	549633	1.18071e+06	466217	693045	1.14776e+06	1.3794e+06	608539	960155	359112	1.87946e+06	839718	914971
Com_8149_neg	Germacrone	C15 H22 O	218.167	7.492	263.165	No results	No results	Full match	Lipids and lipid-like molecules	Prenol lipids	Sesquiterpenoids	Germacrane sesquiterpenoids	866219	797674	455103	360068	182164	239866	135561	283715	473526	400811	553544	312757	506748	489268	907823	616545	540371	610987	1.30079e+06	3.8224e+06	2.42567e+06	1.59457e+06	2.69156e+06	2.31202e+06	435787	351235	907598	535929	782642	784666	846206	448392	742763	247565	883114	546942	906964
Com_8219_neg	Neohesperidin dihydrochalcone	C28 H36 O15	612.206	5.839	611.199	No results	No results	Full match	Phenylpropanoids and polyketides	Flavonoids	Flavonoid glycosides	Flavonoid O-glycosides	5.65256e+06	212678	5.82731e+06	96650	529005	88400	202333	238684	282824	256522	374981	224403	167811	115359	159287	170792	180070	148986	222854	234192	240649	210682	158553	222246	323521	253325	420996	218367	287884	466014	355526	277527	409017	159004	652405	355414	327192
Com_8239_neg	Ginsenoside-Ro	C48 H76 O19	956.498	6.247	955.491	No results	No results	Full match	Lipids and lipid-like molecules	Prenol lipids	Terpene glycosides	Triterpene saponins	162001	217577	151265	102156	120092	89934.4	667764	485909	621246	475584	586917	1.48189e+06	1.00063e+06	1.31109e+06	701569	2.50746e+06	5.14805e+06	1.96034e+06	2.37406e+06	2.42242e+06	2.30365e+06	1.97397e+06	1.4202e+06	2.77464e+06	997671	432032	1.17979e+06	189149	1.07055e+06	1.72079e+06	900785	582872	865422	359802	1.37136e+06	700068	2.12652e+06
Com_8386_neg	Scutellarin	C21 H18 O12	462.08	1.294	461.073	No results	No results	Full match	Phenylpropanoids and polyketides	Flavonoids	Flavonoid glycosides	Flavonoid-7-O-glucuronides	385277	325814	209236	170678	132168	144778	573393	616716	70817.2	2.05033e+06	147042	320677	395610	434298	366023	828289	1.6666e+06	378870	145658	122177	128929	107295	77719.2	129663	305783	1.37839e+06	925714	136658	1.20372e+06	1.23452e+06	398105	553714	2.22124e+06	205274	252143	382634	1.52466e+06
Com_8398_neg	Prostaglandin E3	C20 H30 O5	386.183	6.23	385.176	Invalid mass	No results	No results	Lipids and lipid-like molecules	Fatty Acyls	Eicosanoids	Prostaglandins and related compounds	846332	6.91982e+06	460805	1.99638e+06	3.78008e+06	1.41332e+06	429808	1.14411e+06	2.40202e+06	1.40014e+06	1.20639e+06	798635	2.61384e+06	1.10782e+06	3.61474e+06	5.76591e+06	1.64311e+06	7.13512e+06	3.8906e+06	1.95456e+06	2.29706e+06	2.04184e+06	1.15183e+06	2.69372e+06	408257	476144	4.41689e+06	2.67261e+06	2.91754e+06	2.48537e+06	2.67687e+06	2.69961e+06	1.64027e+06	1.12002e+06	1.07163e+06	1.8785e+06	2.4719e+06
Com_8454_neg	Bilobalide	C15 H18 O8	326.1	5.103	371.098	No results	Full match	Full match	Lipids and lipid-like molecules	Prenol lipids	Terpene lactones	Ginkgolides and bilobalides	1.49096e+07	1.43566e+07	2.27262e+07	752049	8.80685e+06	4.87158e+06	3.97704e+06	3.59673e+06	4.44333e+06	6.79146e+06	7.92029e+06	4.31891e+06	542174	1.63203e+06	747383	1.30391e+06	1.70333e+06	1.13095e+06	2.49429e+06	2.4589e+06	3.36914e+06	3.13447e+06	1.41213e+06	3.19385e+06	1.36144e+07	3.51425e+06	2.1373e+07	5.92199e+06	8.99599e+06	1.09648e+07	5.95863e+06	6.35e+06	8.09172e+06	5.64725e+06	7.24752e+06	5.25582e+06	7.30218e+06
Com_8543_neg	N1-(2,5-dimethoxyphenyl)-2-hydrazino-2-oxoacetamide	C10 H13 N3 O4	239.091	5.036	238.083	Full match	No results	No results					1.36802e+06	1.18835e+06	846925	570550	333414	412991	558544	645719	846129	745500	976624	872548	479191	532184	309420	481286	600018	378746	1.30472e+07	3.99507e+06	6.36262e+06	6.47913e+06	2.76756e+06	1.269e+07	593784	553144	1.05233e+06	2.22436e+06	774891	905556	832922	673366	795685	424646	820458	953080	993536
Com_8630_neg	Laricitrin	C16 H12 O8	332.054	5.938	331.046	No results	No results	Full match	Phenylpropanoids and polyketides	Flavonoids	Flavones	Flavonols	2.97004e+06	8.95852e+06	6.22179e+06	4.16217e+06	3.30879e+06	3.44955e+06	278733	318747	352200	340153	465636	306880	315009	173104	241286	245980	354491	245746	241604	278476	315300	256215	197120	269954	424083	340702	698590	310074	398640	578425	429668	363660	499138	182055	885002	471770	433407
Com_8688_neg	Glabrolide	C30 H44 O4	468.324	9.507	467.317	No results	Full match	No results					3.98338e+06	7.54601e+06	6.1524e+06	1.74764e+06	3.42472e+06	1.76211e+06	117843	183968	162190	149666	130055	168517	1.08306e+06	112217	1.23016e+06	1.88943e+06	562851	688367	91682.7	83996.1	55393.7	87165.9	117894	71210.7	149663	206129	129558	145609	128685	157955	125161	161558	150801	149000	116159	145381	499348
Com_8712_neg	Pseudoginsenoside-RT5	C36 H62 O10	654.436	6.214	653.428	No results	No results	Full match	Lipids and lipid-like molecules	Prenol lipids	Terpene glycosides	Triterpene saponins	137616	274571	128497	128102	915678	82109.5	200769	138621	233512	147019	462773	163987	1.11507e+06	2.0396e+06	379062	1.71156e+06	979363	1.57592e+06	4.41478e+06	986758	2.50581e+06	3.25926e+06	1.15275e+06	1.70257e+06	225749	91646.3	215306	267376	402824	385023	489771	223559	296893	113448	505475	296127	532381
Com_8742_neg	Prostaglandin A2	C20 H30 O4	370.189	6.94	369.181	Invalid mass	No results	No results	Lipids and lipid-like molecules	Fatty Acyls	Eicosanoids	Prostaglandins and related compounds	1.13461e+06	2.30542e+06	479561	614275	369188	630520	1.24752e+06	1.73163e+06	2.84737e+06	2.85862e+06	3.91695e+06	2.6512e+06	931269	752218	1.14197e+06	1.18052e+06	1.04169e+06	1.40716e+06	3.1833e+06	832324	1.72861e+06	2.03508e+06	1.04744e+06	1.77312e+06	1.16336e+06	524386	3.15036e+06	948990	2.5356e+06	2.09223e+06	3.6419e+06	2.58258e+06	2.48171e+06	2.7432e+06	4.1699e+06	6.71728e+06	2.57908e+06
Com_8817_neg	8-iso-15-keto Prostaglandin F2α	C20 H32 O5	388.196	4.606	387.189	Invalid mass	No results	No results	Lipids and lipid-like molecules	Fatty Acyls	Eicosanoids	Prostaglandins and related compounds	1.30809e+07	1.89813e+06	1.6654e+06	3.3996e+06	2.21639e+06	2.85386e+06	82172.2	298997	479103	670112	889423	444541	41082.1	64980.5	48084.3	71650.3	46122	51906.1	101538	244299	188450	295262	713252	275482	3.3298e+06	1.86793e+06	9.3283e+06	1.91245e+06	3.92536e+06	5.81552e+06	1.82062e+06	3.93945e+06	6.36173e+06	3.62947e+06	7.14636e+06	1.79325e+06	1.73682e+06
Com_8928_neg	2,5-Dimethylphenol	C8 H10 O	122.072	6.419	289.142	Invalid mass	No results	No results	Benzenoids	Benzene and substituted derivatives	Xylenes	p-Xylenols	291899	523573	244485	239795	188704	188970	96295.8	158341	384714	63665.3	119639	62652.2	1.9066e+06	537851	3.16433e+06	3.6079e+06	1.93643e+06	485215	1.27743e+07	8.27948e+06	6.90767e+06	7.88805e+06	3.70019e+06	1.18633e+07	75909.4	55819.9	198201	647680	3.40394e+06	359797	1.95009e+06	1.40963e+06	104600	53524.1	123893	126992	6.02997e+06
Com_9147_neg	Trehalose 6-phosphate	C12 H23 O14 P	422.083	1.193	421.076	No results	Full match	Full match	Lipids and lipid-like molecules	Saccharolipids	Not available	Saccharolipids	706991	848517	421589	366402	328137	528875	105253	177746	173748	188707	329882	198500	546641	438300	1.68433e+06	544848	1.62923e+06	439371	2.11549e+06	6.3997e+06	1.95628e+06	1.31789e+06	876722	6.57399e+06	763353	301302	1.23762e+06	269051	710508	786037	333825	1.22636e+06	840537	870148	695731	274597	935892
Com_9346_neg	PG O-18:5_18:3	C42 H69 O9 P	748.468	9.918	747.46	No results	Full match	No results					101889	79376.1	68845.9	88930.3	72349	61661.3	121755	485981	1.63355e+06	1.08682e+06	1.92952e+06	614212	563979	1.18219e+06	687890	779040	510763	857133	1.62385e+06	1.93485e+06	322428	1.91783e+06	3.60394e+06	1.19849e+06	2.52316e+06	1.12382e+06	1.2266e+06	1.76139e+06	2.59267e+06	1.85567e+06	741408	2.20332e+06	2.29592e+06	1.71227e+06	1.54914e+06	2.12654e+06	1.67468e+06
Com_9514_neg	17(S)-HpDHA	C22 H32 O4	396.199	5.203	395.192	Invalid mass	No results	No results	Lipids and lipid-like molecules	Fatty Acyls	Fatty acids and conjugates	Very long-chain fatty acids	1.01872e+07	3.06113e+06	1.07992e+06	977092	712222	1.34079e+06	1.20356e+06	589692	1.2566e+06	787525	1.24981e+06	644281	514221	921012	607445	779581	896503	1.08583e+06	1.6805e+06	730906	1.679e+06	976450	858539	1.09211e+06	653704	160881	946822	508903	572814	735547	1.83085e+06	493087	1.07832e+06	433505	1.21168e+06	844867	1.48767e+06
Com_9731_neg	DGDG 16:1_18:2	C49 H86 O15	960.604	11.187	959.596	No results	Invalid mass	No results					245571	150450	87243.8	875716	188739	157715	1.86949e+06	50823.3	64193.4	50797	61740.8	42358.4	40143.7	57368.4	59244.1	45195.1	46801.7	50448.8	48518.3	41231.2	27346.7	37735.3	1.42446e+06	32383.4	87235.6	78880.5	75563.8	520019	59070.1	72709.4	66580.7	41229.7	89884.4	220502	1.06764e+06	72470.9	67906.2
Com_9746_neg	Glycyrrhizin	C42 H62 O16	822.406	5.827	821.397	No results	No results	Full match	Lipids and lipid-like molecules	Prenol lipids	Terpene glycosides	Triterpene saponins	104835	132166	100375	60535.9	74421.5	50462.1	400598	865461	550828	202926	2.0706e+06	623386	279411	72338.5	99884.4	279540	338963	93755.6	334056	2.68879e+06	1.88135e+06	1.52086e+06	303370	2.99119e+06	1.58016e+06	678745	3.05882e+06	346215	2.02631e+06	3.25205e+06	2.29291e+06	1.34982e+06	1.4747e+06	918530	6.78268e+06	299875	1.79786e+06
Com_9891_neg	PMeOH 16:0_18:2	C38 H71 O8 P	686.489	7.958	685.482	No results	Full match	No results					6.57414e+06	6.68323e+06	1.95292e+06	7.41481e+06	1.15271e+07	2.02904e+07	1.52483e+07	1.51165e+07	2.49726e+07	2.18563e+07	3.44761e+07	3.50943e+07	5.50799e+07	7.8777e+07	1.34029e+08	9.80996e+07	6.66108e+07	2.35061e+07	1.11982e+06	1.99907e+06	1.79894e+06	1.3669e+06	1.24172e+06	1.46712e+06	2.69939e+06	2.81413e+06	5.0407e+06	8.61914e+06	1.02779e+07	1.5098e+07	5.19273e+06	3.04996e+06	4.13192e+06	2.8708e+06	3.19711e+06	3.72917e+06	2.79676e+06
Com_9964_neg	4-Hydroxybenzylalcohol	C7 H8 O2	124.053	5.075	123.045	Full match	No results	Full match	Benzenoids	Benzene and substituted derivatives	Benzyl alcohols	Benzyl alcohols	1.49104e+06	3.91223e+06	2.12074e+06	2.05801e+06	1.32109e+06	1.08591e+06	1.36543e+06	2.3183e+06	1.48988e+06	1.80134e+06	2.68587e+06	1.97148e+06	668424	1.24398e+06	503299	825958	579444	568897	761018	720351	975551	758638	664646	1.14412e+06	1.51767e+06	2.38148e+06	2.43933e+06	2.14667e+06	2.06276e+06	2.54673e+06	1.99118e+06	1.93349e+06	1.46917e+06	1.08878e+06	3.01009e+06	2.935e+06	1.84867e+06
Com_10194_neg	Ophiopogonin D	C44 H70 O16	854.466	5.686	853.46	No results	No results	Full match	Lipids and lipid-like molecules	Steroids and steroid derivatives	Steroidal glycosides	Steroidal saponins	111752	161408	87153.3	72112.6	77003.4	65257.1	499401	282988	601019	392756	1.39671e+06	566558	296763	69463.4	44965.2	416573	105691	229291	232869	1.83281e+06	1.91145e+06	1.92428e+06	162456	861755	509946	752578	1.07631e+06	139010	579618	865464	985937	162534	340823	102614	4.16918e+06	1.01799e+06	499219
Com_10263_neg	Ginsenoside F1	C36 H62 O9	638.439	10.774	637.432	No results	No results	Full match	Lipids and lipid-like molecules	Prenol lipids	Terpene glycosides	Triterpene saponins	364305	647153	2.62117e+06	495839	178305	215469	71366.8	76706.9	64984.5	67525.9	62769.3	81904.8	47307.5	49292.3	57874.4	38202.4	43698.8	47452.5	33747.9	34709.5	26839.4	34024.6	58415.7	31936.5	65292.2	62351.7	66157.9	45348.4	55140.3	66466.8	49595.1	47858	66043.4	86890.3	59561.3	54058.9	103093
Com_10490_neg	Oridonin	C20 H28 O6	364.189	6.006	363.182	No results	No results	Full match					666936	1.50903e+06	681096	490214	727243	315285	321970	321613	418643	372678	645324	305984	603435	335153	359456	483400	800166	501945	2.94455e+06	2.5269e+06	3.09184e+06	4.88597e+06	1.22993e+06	925820	468731	302288	690893	272807	580644	671614	807155	356087	561835	210134	1.09977e+06	491361	514778
Com_10497_neg	N1-isopropyl-2-(1H-2-pyrrolylcarbonyl)-1-hydrazinecarboxamide	C9 H14 N4 O2	246.089	5.269	245.082	Invalid mass	No results	No match					449640	345568	328564	161426	143079	130134	112963	112598	146128	152898	217160	140144	187803	140534	82212.2	218719	201706	189848	103552	2.20544e+06	137416	110866	81288.8	474961	178144	107669	302976	189513	172876	207695	184624	167022	216040	127291	245019	174606	180430
Com_10549_neg	Nitidine	C21 H18 N O4	348.125	1.256	393.123	No results	No results	Full match	Organoheterocyclic compounds	Quinolines and derivatives	Benzoquinolines	Phenanthridines and derivatives	110284	59390.4	52801.2	27205.5	22331.8	36790.6	24653.4	30212.7	32773.7	36343.8	55679.1	23972.7	987300	1.07353e+06	89488	1.68099e+06	190985	1.24895e+06	100680	81347.3	89593.4	69966.2	37868.9	89219.9	45559.7	30136.4	98275.4	36771	56511.1	96953.5	71852.3	80001	53945.4	48925.8	72299.9	43150.1	106401
Com_10596_neg	2-Methoxyestradiol	C19 H26 O3	302.188	5.998	301.18	Full match	No results	Full match	Lipids and lipid-like molecules	Steroids and steroid derivatives	Estrane steroids	Estrogens and derivatives	137041	169797	126528	70697.1	90697.7	64389.5	231615	208733	298974	258928	464226	208246	2.81198e+06	683112	195255	1.0007e+06	2.16141e+06	1.54103e+06	175979	170920	172800	173667	137760	168250	337190	217456	497007	187190	291729	483138	1.2449e+06	256158	404166	151164	1.86831e+06	353469	417414
Com_10743_neg	Aleuritic Acid	C16 H32 O5	304.225	6.05	303.218	No results	No results	Full match	Lipids and lipid-like molecules	Fatty Acyls	Fatty acids and conjugates	Long-chain fatty acids	3.35025e+06	9.14372e+06	3.77989e+06	3.05008e+06	2.40784e+06	2.30875e+06	331006	330639	430393	383138	663435	314571	1.11296e+06	451347	660912	871821	1.22097e+06	754641	695308	651869	693797	542252	348709	646701	481886	296076	710283	280463	416916	690463	829808	366080	577603	202818	1.13063e+06	505151	592078
Com_10764_neg	Galloylpaeoniflorin	C30 H32 O15	632.174	5.516	631.166	No results	No results	Full match	Lipids and lipid-like molecules	Prenol lipids	Terpene glycosides	Terpene glycosides	394279	702956	1.81119e+06	286148	387835	259240	146345	174948	235012	368959	250530	187352	136648	327485	73574.5	159167	149043	164057	316707	4.04802e+06	224999	136623	181537	213644	248796	641710	391586	3.01735e+06	314559	362823	239849	464773	765552	186191	349597	441877	297011
Com_10798_neg	PMeOH 18:3_18:3	C40 H67 O8 P	706.467	8.748	705.46	No results	Invalid mass	No results					667564	372900	715842	654194	429938	442157	508179	495987	575043	642971	519530	562983	1.24479e+06	1.28214e+06	328703	2.16003e+06	1.04732e+06	824407	2.23908e+06	3.96794e+06	3.69406e+06	4.44535e+06	2.68717e+06	3.528e+06	634284	416807	560587	518011	594929	713220	367927	539100	458534	822273	383310	611403	519709
Com_10913_neg	LPE O-16:1	C21 H44 N O6 P	437.291	8.821	436.284	No results	Full match	No results					78128.5	57853.4	57236.3	49429.2	37781.8	52189.4	120372	114759	125136	140240	89012	115008	864475	2.22255e+06	77133.3	60487.3	494630	36973.4	41878.6	38805.2	24757.2	41532.8	51650.1	29009	114856	89908.9	122715	122079	111674	148316	77245.3	120421	105583	170046	80487.7	133164	64399.4
Com_10995_neg	4-Hydroxycoumarin	C9 H6 O3	162.032	5.507	161.025	Full match	No results	Full match	Phenylpropanoids and polyketides	Coumarins and derivatives	Hydroxycoumarins	4-hydroxycoumarins	785098	1.70779e+06	815872	569785	512321	516205	330645	1.16394e+06	1.74253e+06	1.30885e+06	1.87322e+06	1.185e+06	4.08473e+06	6.20516e+06	916997	4.79186e+06	6.85473e+06	7.49863e+06	265473	353744	518298	297571	415647	462204	606620	408941	822727	1.41684e+06	845092	704781	1.21448e+06	1.08486e+06	1.812e+06	444260	709988	1.81974e+06	1.6262e+06
Com_11191_neg	Steviolbioside	C32 H50 O13	642.326	8.916	641.318	No results	No results	Full match	Lipids and lipid-like molecules	Prenol lipids	Terpene glycosides	Steviol glycosides	2.94076e+06	2.40934e+06	1.1922e+06	1.02823e+06	768315	1.25732e+06	411462	818137	388489	258527	592962	288872	761272	2.49662e+06	1.49237e+06	2.41949e+06	1.78761e+06	1.31905e+06	455441	168117	405372	392818	390615	221548	1.91745e+06	901472	5.17692e+06	1.03761e+06	1.62022e+06	1.26255e+06	470951	3.90044e+06	1.67036e+06	1.42288e+06	1.00878e+06	545284	1.10306e+06
Com_11441_neg	16α-Hydroxyestrone	C18 H22 O3	286.154	7.51	285.147	Invalid mass	No results	No results	Lipids and lipid-like molecules	Steroids and steroid derivatives	Estrane steroids	Estrogens and derivatives	49827.3	79024.6	49909.8	62766.8	79748.9	56866.7	125481	28846.8	53414.7	25619.4	34700.3	25163.9	432586	54963.4	1.09507e+06	381524	212596	93260.4	1.96123e+06	2.8036e+06	662608	1.6531e+06	1.96964e+06	2.42926e+06	197761	38078.5	54175.9	234603	1.09695e+06	50909	1.11249e+06	306250	36972.3	20463	44578.8	32305.3	1.96732e+06
Com_11465_neg	Tectorigenin	C16 H12 O6	300.063	5.136	299.056	No results	No results	Full match	Phenylpropanoids and polyketides	Isoflavonoids	Isoflav-2-enes	Isoflavones	3.32379e+06	5.26526e+06	418804	1.49081e+06	1.29002e+06	2.34131e+06	91977.3	92663.1	139771	117482	161601	114178	166877	238005	200756	158928	380718	202383	353541	327045	416967	359240	251377	324103	141795	139235	303276	204071	228779	238726	182444	148799	176628	100153	212486	187206	224008
Com_11493_neg	DGDG 16:2_18:2	C49 H84 O15	958.587	10.605	957.58	No results	Invalid mass	No results					439117	83450.7	134418	1.06622e+06	4.56549e+06	1.9677e+06	4.26883e+06	73144.7	76636	76770.4	74710.2	78789.2	55682.1	58405.4	69468.1	43396.1	53841.4	59451.8	38829.4	39885.7	27824.9	40217	58157.5	35323.5	87054	83602	79033.8	59266.8	64597.5	76213.9	62443.3	60327.3	83908.2	107027	201133	68211.8	77260.8
Com_11495_neg	Phe-Phe	C18 H20 N2 O3	312.147	6.944	311.14	No results	No results	Full match	Organic acids and derivatives	Carboxylic acids and derivatives	Amino acids, peptides, and analogues	Dipeptides	78410.1	103368	68553.9	53374.7	58011.8	49378.5	68929	33979.3	48334.1	36945.6	52900.3	37125	596232	540090	263401	690881	380678	309095	2.59959e+06	202758	234533	167308	269863	203891	41285.3	24426.4	62259.4	38914.7	375896	61653.2	83096.5	47205.5	55688.7	31622.4	66792.6	58006.9	794519
Com_11508_neg	3-(1-cyano-1,2-dihydroisoquinolin-2-yl)-3-oxopropyl propionate	C16 H16 N2 O3	284.111	2.266	283.103	Invalid mass	No results	No results					2.19071e+07	9.90985e+06	2.12209e+06	3.13932e+06	4.12863e+06	3.25532e+06	5.59499e+06	8.36533e+06	1.0396e+07	9.7638e+06	5.82373e+06	9.52464e+06	939688	1.024e+06	1.04826e+06	1.02753e+06	1.02144e+06	1.41243e+06	699616	599636	505319	418374	793260	625066	7.76032e+06	6.9063e+06	1.604e+07	1.14668e+07	9.21276e+06	9.47044e+06	7.09868e+06	1.00326e+07	1.08566e+07	6.17639e+06	1.49466e+07	1.08941e+07	4.78238e+06
Com_11600_neg	Ligustroflavone	C33 H40 O18	724.223	1.41	723.216	No results	No results	Full match	Phenylpropanoids and polyketides	Flavonoids	Flavonoid glycosides	Flavonoid-7-O-glycosides	947765	931081	1.20733e+06	464584	539219	389782	535658	474490	899477	727077	932090	445766	652160	553458	614467	779825	565855	565991	478846	335574	391901	584794	1.06308e+06	411859	1.5012e+06	588136	2.65196e+06	706117	788848	1.92967e+06	834930	3.12575e+06	1.59207e+06	1.56067e+06	1.42609e+06	1.02525e+06	1.37494e+06
Com_11732_neg	LPG O-16:3	C22 H41 O8 P	464.263	6.97	463.255	No results	Invalid mass	No results					86677.5	104964	77829.4	60596.4	70075	56059.5	1.00392e+06	408046	814860	270231	2.97783e+06	483178	45564.1	43732.6	45553.3	50185.9	36183.8	41765.6	135767	134937	134606	108792	74865	95046.1	125533	25726.1	69484.1	39911.9	56528.9	277100	1.3554e+06	136773	123347	77748.5	184145	260372	164536
Com_11890_neg	LPG 16:1	C22 H43 O9 P	482.265	10.401	481.258	No results	Full match	No results	Lipids and lipid-like molecules	Glycerophospholipids	Glycerophosphoglycerols	Phosphatidylglycerols	2.87029e+06	4.74397e+06	2.41852e+06	5.47892e+06	1.76661e+07	4.76281e+06	1.38099e+07	1.38329e+07	4.72403e+06	1.67416e+07	3.77396e+07	6.53687e+06	3.65292e+06	3.19823e+06	4.59793e+06	2.28044e+06	2.31406e+06	923270	8.57751e+06	2.16072e+07	2.56078e+07	2.47955e+07	4.43527e+07	3.51299e+07	2.85965e+07	1.37488e+07	3.93903e+07	5.81358e+06	2.68825e+07	1.81327e+07	2.16921e+07	2.29162e+07	2.58679e+07	4.81016e+07	1.49329e+07	7.48194e+06	1.3178e+07
Com_11901_neg	IAA-Asp	C14 H14 N2 O5	290.089	1.251	289.082	No results	No results	Full match	Organic acids and derivatives	Carboxylic acids and derivatives	Amino acids, peptides, and analogues	Aspartic acid and derivatives	130167	70098.3	87860.7	33900.1	26358.1	43423.8	119786	116860	38682.7	47944.5	65717.8	29203.6	1.00635e+06	3.12686e+07	9.68326e+06	1.45895e+06	4.04779e+06	1.11052e+07	3.38405e+06	2.34227e+06	2.427e+06	2.4942e+06	910767	2.38204e+06	83371.7	35569.9	250799	43400.7	218080	916180	360310	393039	68088.7	69204.7	85335.3	50929.9	846492
Com_11939_neg	β-Muricholic acid	C24 H40 O5	408.288	5.945	407.28	Full match	No results	No results	Lipids and lipid-like molecules	Steroids and steroid derivatives	Bile acids, alcohols and derivatives	Trihydroxy bile acids, alcohols and derivatives	918155	1.34787e+06	1.16996e+06	639479	1.20166e+06	594887	135287	159753	193066	191017	264379	158691	192807	89781.2	147683	150556	167929	150413	141283	170446	170915	148527	105296	163090	230602	193444	386647	142070	212486	332589	262986	176332	283876	96459	541682	284168	246563
Com_12175_neg	N1-(4-cyclohexylphenyl)-2-[(4-methylphenyl)thio]acetamide	C21 H25 N O S	385.174	5.573	384.166	Invalid mass	No results	No results					518267	7.01672e+06	2.32943e+06	1.57433e+06	726972	1.2475e+06	937308	674576	362105	657973	571080	286543	605486	984121	2.90497e+06	1.32871e+06	371232	784635	1.17907e+06	1.44986e+06	1.554e+06	1.24379e+06	738240	858764	303362	239842	514727	518441	326558	380367	1.11685e+06	472788	536234	279711	415657	803640	978090
Com_12259_neg	(+)-Catechin	C15 H14 O6	290.079	5.248	289.072	No results	No results	Full match	Phenylpropanoids and polyketides	Flavonoids	Flavans	Catechins	1.63467e+06	6.16882e+06	974326	1.4704e+06	824549	2.08781e+06	126433	117433	191494	147269	188441	137024	210113	228449	161515	218761	331361	213292	243562	182426	326225	259002	185461	277086	195325	121185	370912	212108	235244	268630	192973	185868	246977	134222	289692	228253	533491
Com_12457_neg	3-[2-(1,3,5-trimethyl-1H-pyrazol-4-yl)hydrazono]pentane-2,4-dione	C11 H16 N4 O2	236.126	4.814	235.119	Invalid mass	No results	No results					4.17198e+06	6.68004e+06	5.75682e+06	1.79858e+06	3.23121e+06	2.30558e+06	3.06111e+06	1.09246e+06	2.66806e+06	1.64931e+06	3.35634e+06	1.2412e+06	1.07728e+06	1.16542e+06	1.16514e+06	1.42343e+06	1.80601e+06	1.24585e+06	452297	316164	471189	358653	800008	649596	1.54615e+06	1.20383e+06	3.41505e+06	1.41287e+06	1.39369e+06	1.88337e+06	3.67399e+06	1.44509e+06	2.26594e+06	1.92995e+06	1.00494e+07	2.50812e+06	2.15583e+06
Com_12486_neg	3-Methylhistidine	C7 H11 N3 O2	169.085	1.23	168.078	Full match	No results	Full match	Organic acids and derivatives	Carboxylic acids and derivatives	Amino acids, peptides, and analogues	Histidine and derivatives	3.05096e+06	4.44121e+06	912054	1.9366e+06	1.70154e+06	1.57638e+06	108376	123789	134384	189125	263782	97141.7	185016	300878	380939	245537	258730	328294	334888	270583	298012	232727	153452	296770	197487	132591	466701	175822	273245	394264	254038	303943	273285	188295	294511	171700	305669
Com_12545_neg	Sattabacin	C13 H18 O2	206.131	5.47	205.123	No results	No results	Full match	Benzenoids	Benzene and substituted derivatives	Not available	Benzene and substituted derivatives	4.73281e+06	4.25861e+06	2.46927e+06	3.36191e+06	2.22162e+06	1.96101e+06	1.01812e+06	1.45827e+06	2.61418e+06	2.4324e+06	2.27323e+06	1.90536e+06	2.1384e+06	2.24031e+06	508658	2.49529e+06	2.1833e+06	2.1002e+06	585453	628038	446492	261876	562606	527384	3.60365e+06	2.57626e+06	5.56671e+06	2.94238e+06	2.93942e+06	3.97512e+06	2.53008e+06	3.17616e+06	4.95772e+06	2.34137e+06	5.78139e+06	3.44111e+06	2.73597e+06
Com_12660_neg	Ingenol	C20 H28 O5	348.194	5.972	347.187	No results	No results	Full match	Lipids and lipid-like molecules	Prenol lipids	Diterpenoids	Tigliane and ingenane diterpenoids	246012	727594	324205	119814	245042	120099	333688	300722	430732	373038	668811	300021	497417	202300	239147	331169	477228	295942	814495	1.96135e+06	2.4441e+06	1.8914e+06	475140	875866	485790	313290	716038	269685	420294	696058	832943	369046	582283	217782	1.13979e+06	509244	488553
Com_12847_neg	4-(octyloxy)benzoic acid	C15 H22 O3	268.167	7.909	249.149	Invalid mass	No results	No results					554904	811468	538398	298890	365340	291230	848379	1.12965e+06	1.40299e+06	1.4515e+06	1.03984e+06	1.13834e+06	647963	659652	668997	726103	426902	371727	6.76302e+06	7.16943e+06	7.18088e+06	7.65973e+06	6.63843e+06	5.78093e+06	1.10084e+06	976854	973999	1.55607e+06	1.1117e+06	1.36237e+06	1.0997e+06	1.24362e+06	932375	1.17074e+06	657958	1.52079e+06	1.52626e+06
Com_12854_neg	diethyl 2-[(4-methoxy-2-nitroanilino)methylidene]malonate	C15 H18 N2 O7	338.111	4.851	337.104	Full match	No results	No results					3.03064e+06	3.64727e+06	1.17516e+06	1.69019e+06	1.04872e+06	1.66254e+06	228905	244429	235013	158828	242158	124473	43172.1	51411.8	33964.5	42320.9	44090.6	43391.8	45126.9	69063.5	65657.1	44722.9	30834.5	95401.9	318543	258335	273282	539741	170560	253345	222588	293842	230436	158042	455092	222030	517017
Com_12890_neg	16-(Hexopyranosyloxy)-7-hydroxy-8,9-epoxypimaran-18-oic acid	C26 H42 O10	514.278	7.788	513.271	Full match	No results	No results	Lipids and lipid-like molecules	Fatty Acyls	Fatty acyl glycosides	Fatty acyl glycosides of mono- and disaccharides	239653	405752	316684	198311	205810	157797	1.30087e+06	1.00705e+06	915335	705064	749159	599866	76103.2	169270	89180.6	132080	58919.4	60814.6	181589	324167	291714	221655	201357	237906	311923	531721	186939	227072	514089	778868	878841	2.26177e+06	371427	610314	276494	784904	422507
Com_12911_neg	PC 18:0_18:2	C44 H84 N O8 P	831.6	9.495	830.592	No results	Invalid mass	No results					2.14828e+06	2.8153e+06	1.44772e+06	1.35294e+06	885628	1.07738e+07	6.17325e+06	6.20642e+06	1.29433e+07	4.85073e+06	7.55598e+06	1.49719e+06	867891	995114	1.24712e+06	905435	828905	894096	962105	909923	682457	899393	1.14191e+06	792540	1.44424e+06	1.98636e+06	1.47582e+06	1.49813e+06	1.49489e+06	1.84161e+06	1.36084e+06	1.41934e+06	1.34002e+06	1.35607e+06	1.18746e+06	1.42676e+06	1.51578e+06
Com_12935_neg	Cinnamoyl tyramine	C17 H17 N O2	267.126	5.848	312.124	No results	No results	Full match					534711	421190	9.59457e+06	790264	1.35126e+06	178067	422169	482776	580012	552930	764492	492748	355138	228459	365356	338239	361484	295054	456187	470243	477554	428704	338964	440139	684156	516028	1.07468e+06	469640	624588	974066	704087	610780	817830	314893	1.37704e+06	714545	656440
Com_12967_neg	Daphnetin	C9 H6 O4	178.027	5.22	177.02	No results	No results	Full match	Phenylpropanoids and polyketides	Coumarins and derivatives	Hydroxycoumarins	7,8-dihydroxycoumarins	1.49384e+06	3.66696e+06	773162	940769	209748	1.93223e+06	516390	605386	1.22249e+06	232284	990850	505337	231263	327504	262314	569807	473513	617995	2.55286e+06	2.7157e+06	1.86596e+06	2.0328e+06	2.50628e+06	2.80319e+06	239284	135011	386557	233433	304764	294740	1.65933e+06	352017	666401	142645	443159	407414	820552
Com_13013_neg	Rifampicin	C43 H58 N4 O12	822.405	6.581	821.398	Full match	No results	No match	Phenylpropanoids and polyketides	Macrolactams	Not available	Macrolactams	256189	222615	149762	117175	125357	100412	226900	129517	604938	126098	346487	124893	154599	70956.3	453258	127222	278354	156608	1.58942e+06	2.25523e+06	5.65605e+06	4.94016e+06	912980	5.22126e+06	251995	911585	3.28657e+06	146323	682104	275753	512318	393953	566154	103672	572497	255909	1.02441e+06
Com_13046_neg	Nicotinamide adenine dinucleotide phosphate	C21 H28 N7 O17 P3	743.077	1.612	742.07	No results	Full match	Full match	Nucleosides, nucleotides, and analogues	(5'-&gt;5')-dinucleotides	Not available	(5'-&gt;5')-dinucleotides	6.02378e+06	5.52304e+06	1.98258e+06	3.35964e+06	2.05712e+06	2.4755e+06	638397	943856	1.94412e+06	1.51517e+06	1.92756e+06	909069	2.18729e+06	2.29083e+06	1.67764e+06	2.43688e+06	7.03581e+06	2.62042e+06	5.11577e+06	3.34416e+06	4.78988e+06	2.87999e+06	3.72763e+06	3.2019e+06	1.07763e+06	1.51273e+06	1.55606e+06	1.00005e+06	1.46562e+06	986359	1.06586e+06	1.19313e+06	1.95456e+06	414855	3.33755e+06	2.52949e+06	2.25831e+06
Com_13113_neg	Raffinose	C18 H32 O16	512.214	5.497	549.164	No results	Invalid mass	No results	Organic oxygen compounds	Organooxygen compounds	Carbohydrates and carbohydrate conjugates	Oligosaccharides	4.16882e+06	7.37064e+06	1.04203e+06	1.24355e+06	645864	2.09449e+06	770617	735096	846634	874091	5.69321e+06	808101	1.73672e+06	1.91989e+06	90767	3.41278e+06	3.95821e+06	2.59598e+06	114688	192664	282287	162070	226379	251736	512268	703978	805248	855356	838462	793442	1.31723e+06	827345	809369	638480	408642	978952	1.55482e+06
Com_13259_neg	4-Guanidinobutanoic acid	C5 H11 N3 O2	145.085	1.784	144.078	No results	No results	Full match	Organic acids and derivatives	Carboxylic acids and derivatives	Amino acids, peptides, and analogues	Gamma amino acids and derivatives	1.29486e+06	925867	4.29307e+06	521125	225979	609699	26584.2	44979.8	53024.8	52347.7	178474	41671.5	69189.8	125228	316869	165452	97850.9	151202	96474.3	76068.9	89454.6	78924.4	52672.2	101700	75380.9	185246	113920	60288.7	125687	84894.3	100192	63301.9	206949	43173.8	315012	241292	116863
Com_13289_neg	Isosakuranin	C22 H24 O10	448.139	5.22	447.132	No results	Full match	Full match					3.03429e+06	1.06689e+07	1.74413e+06	6.74284e+06	290836	2.49701e+06	93563.4	79259.4	127280	101522	123307	100146	137308	182102	147186	137326	291074	186215	205600	163581	286481	232787	158293	210815	129827	291467	358993	1.31256e+06	181836	1.42968e+06	145385	125024	513457	91397.7	197298	212218	182680
Com_13333_neg	Epimedin C	C39 H50 O19	822.296	5.354	821.288	No results	No results	Full match	Phenylpropanoids and polyketides	Flavonoids	Flavonoid glycosides	Flavonoid-7-O-glycosides	667836	694588	486802	444010	288009	324656	1.25813e+06	846021	1.66691e+06	1.17774e+06	1.39949e+06	1.57991e+06	1.37912e+06	320921	90573.8	786675	961507	222711	172204	109673	205593	176847	248430	150602	224482	287864	441933	704507	255400	397780	1.35006e+06	351648	446802	249581	512083	1.34012e+06	682658
Com_13464_neg	Cyclic AMP	C10 H12 N5 O6 P	329.052	1.418	328.045	No results	No results	Full match	Nucleosides, nucleotides, and analogues	Purine nucleotides	Cyclic purine nucleotides	3',5'-cyclic purine nucleotides	852643	757109	527069	407593	318377	332532	340346	442146	838162	677515	868553	415380	607704	531152	517815	733785	527282	621891	1.15318e+06	1.61314e+06	1.13803e+06	1.00878e+06	1.63623e+06	1.23393e+06	600657	587177	1.10271e+06	657983	735075	793593	778015	533500	1.06486e+06	411157	1.40523e+06	955358	672268
Com_13537_neg	Ziyuglycoside II	C35 H56 O8	604.398	9.538	649.396	No results	No results	Full match	Lipids and lipid-like molecules	Prenol lipids	Triterpenoids	Triterpenoids	560374	1.77881e+06	2.72063e+06	1.68969e+06	90202.6	351760	86501.1	132974	118257	112838	96718.4	111615	67212.2	81820.6	82789.9	61413	61094.9	62623.1	126738	2.7875e+06	357402	490166	113643	560393	109123	147655	97166.5	104646	98347.2	118810	91258.2	117796	116677	108640	88856.6	102368	814747
Com_13602_neg	Stevioside	C38 H60 O18	804.379	5.523	803.372	No results	No results	Full match	Lipids and lipid-like molecules	Prenol lipids	Terpene glycosides	Steviol glycosides	209731	817069	199233	149353	141534	124099	84906	94828.5	231161	118474	145351	134812	1.16764e+06	6.01305e+06	98142.9	4.09766e+06	1.69896e+06	2.10799e+06	61354.7	90540.4	119228	75912.9	97758.7	115980	141464	106297	217157	236544	155261	192427	139155	150508	162701	108024	202828	284042	172319
Com_13667_neg	C-pentosyl-apeignin O-feruloylhexoside	C36 H36 O17	740.199	5.894	739.191	No results	No results	Full match	Phenylpropanoids and polyketides	Flavonoids	Flavonoid glycosides	Flavonoid-7-O-glycosides	1.42693e+06	565192	111516	70911.6	1.05458e+06	68030.1	161289	184444	221593	211246	292073	188254	135680	81201.3	139584	125857	138104	98788.3	153693	179656	182449	159405	129500	163483	261381	197148	410581	179425	238623	372140	258254	233348	312450	120304	526096	272991	250792
Com_13689_neg	Picfeltarraenin IA	C41 H62 O13	808.426	5.914	807.418	No results	Invalid mass	No results					332734	254843	181634	196593	194551	339539	554103	589766	360924	344071	730144	856026	2.03357e+06	250465	227410	569898	1.61435e+06	580948	250330	308831	297168	259634	210927	609321	896661	321109	2.52763e+06	292243	651748	606132	958151	2.70254e+06	1.10449e+06	1.32732e+06	1.13798e+06	989660	806709
Com_13714_neg	PG O-16:4_18:2	C40 H69 O9 P	724.479	10.103	723.47	No results	Invalid mass	No results					200323	190798	189908	198448	393117	149560	277566	439902	343055	334311	234128	354567	180412	203178	228714	164595	165794	163032	171637	2.19421e+06	747904	475874	202532	1.58549e+06	258671	456107	241348	221695	245923	308174	228188	255931	272338	327899	225066	286306	205858
Com_13729_neg	N-Acetyl-L-carnosine	C11 H16 N4 O4	268.116	1.868	267.108	Invalid mass	No results	No results					3.29634e+06	1.45529e+06	416808	964899	544499	493775	1.19229e+06	1.40176e+06	1.58126e+06	2.38888e+06	1.75155e+06	1.87962e+06	367545	273859	414080	279884	525382	314608	259198	274021	209127	212908	236916	247248	1.35552e+06	1.07042e+06	2.79777e+06	3.76819e+06	1.38686e+06	1.47037e+06	1.60983e+06	1.60203e+06	1.87522e+06	1.59999e+06	1.54324e+06	2.08161e+06	1.17052e+06
Com_13757_neg	(2S)-4-Oxo-2-phenyl-3,4-dihydro-2H-chromen-7-yl beta-D-glucopyranoside	C21 H22 O8	448.142	5.18	447.135	Invalid mass	No results	No results					509356	328643	276291	3.34143e+06	136841	138080	145302	123088	192855	157661	195694	155525	230118	325883	261016	218216	471169	292685	435559	367960	565368	466879	331939	429149	189172	794108	6.26066e+06	341456	303256	304745	234515	194159	2.86471e+06	1.41866e+06	306399	398831	306037
Com_14043_neg	Methyl-Hesperidin	C29 H36 O16	640.202	5.804	639.194	No results	No results	Full match	Phenylpropanoids and polyketides	Flavonoids	Flavonoid glycosides	Flavonoid-7-O-glycosides	1.29798e+06	204168	2.30961e+06	93514.6	145293	77952.9	169421	192945	251416	210012	310850	178666	162556	111747	154299	165444	167990	144321	223137	218148	225539	209694	142897	215288	257078	196053	357390	175511	218961	357658	310582	212718	322214	136128	480595	260404	272570
Com_14115_neg	5-Methyl-7-methoxyisoflavone	C17 H14 O3	266.094	5.787	265.087	No results	No results	Full match	Phenylpropanoids and polyketides	Isoflavonoids	O-methylated isoflavonoids	7-O-methylisoflavones	169848	189913	149411	90283.5	104459	81756.2	180523	186767	245713	201691	327483	185935	167979	2.11421e+06	161828	162658	173358	151363	234024	228792	236543	219925	149869	225791	256743	178875	363222	168607	229644	358440	325736	209831	312248	142770	489526	256966	256549
Com_14145_neg	Trigoneoside Xb	C45 H76 O19	902.488	8.251	901.48	Invalid mass	No results	No match	Lipids and lipid-like molecules	Steroids and steroid derivatives	Steroidal glycosides	Steroidal saponins	70438.7	61075.7	74261.9	85573.6	71430.1	91410.4	568767	1.06048e+06	217271	1.19131e+06	247762	531760	90934.8	79528.8	99008.7	74196	50572.9	76359.2	38594.5	59453.4	27837.2	30098.3	39654.8	27826.2	388825	309988	648267	497768	469051	349934	205074	322879	318138	1.31603e+06	197748	734159	167687
Com_14202_neg	L(-)-Malic acid	C4 H6 O5	134.022	11.986	133.014	No results	No results	Full match	Organic acids and derivatives	Hydroxy acids and derivatives	Beta hydroxy acids and derivatives	Beta hydroxy acids and derivatives	1.45539e+06	1.584e+06	947629	661212	524379	604615	789606	1.75583e+06	1.96556e+06	1.862e+06	2.41946e+06	1.78775e+06	1.81792e+06	1.70577e+06	1.37516e+06	1.79198e+06	1.501e+06	1.62732e+06	1.19072e+06	893947	909392	829125	789509	1.09827e+06	1.58344e+06	1.54504e+06	3.93372e+06	2.44785e+06	2.40054e+06	3.09605e+06	1.79948e+06	1.91971e+06	7.11576e+06	1.4409e+06	4.13939e+06	2.81085e+06	1.69856e+06
Com_14444_neg	Kinetin 9-riboside	C15 H17 N5 O5	347.122	4.848	346.115	No results	No results	Full match	Nucleosides, nucleotides, and analogues	Purine nucleosides	Not available	Purine nucleosides	421341	321798	265518	148338	169380	128840	2.38093e+06	1.40955e+06	2.21528e+06	1.90159e+06	3.82931e+06	2.21116e+06	285822	567827	906941	508085	147230	371332	1.36701e+06	1.36953e+06	1.12559e+06	693765	1.00623e+06	1.25179e+06	1.26438e+06	621016	2.68083e+06	799782	2.11456e+06	2.58698e+06	2.60193e+06	2.397e+06	1.67052e+06	1.97319e+06	3.50775e+06	3.29968e+06	1.57811e+06
Com_14529_neg	Resorcinol	C6 H6 O2	110.037	3.657	109.03	Full match	No results	Full match	Benzenoids	Phenols	Benzenediols	Resorcinols	4.64585e+06	3.07611e+06	1.86742e+06	1.62571e+06	1.65729e+06	1.31185e+06	332419	343394	619510	546850	696155	490484	696300	602296	665729	717820	544185	651107	549786	503296	516047	513124	436763	662265	878456	704066	1.97552e+06	1.0058e+06	1.07033e+06	1.63304e+06	1.24283e+06	1.25579e+06	1.87692e+06	1.00994e+06	2.16397e+06	1.51608e+06	1.0213e+06
Com_14539_neg	Ethyl gallate	C9 H10 O5	198.053	3.695	243.051	No results	No results	Full match	Benzenoids	Benzene and substituted derivatives	Benzoic acids and derivatives	Galloyl esters	5.53533e+07	1.14937e+08	5.22644e+07	5.4242e+07	2.98195e+07	3.18227e+07	3.12267e+06	2.96257e+06	3.61307e+06	2.73899e+06	4.52959e+06	2.27428e+06	2.38686e+06	4.24343e+06	2.70947e+06	3.60423e+06	2.81475e+06	2.51376e+06	3.02349e+06	1.02737e+06	3.14691e+06	2.48092e+06	2.24291e+06	3.26773e+06	5.84247e+06	2.21371e+06	8.41528e+06	3.40246e+06	3.30224e+06	8.74831e+06	4.95451e+06	5.41153e+06	5.80865e+06	4.5076e+06	5.39335e+06	3.21777e+06	9.46818e+06
Com_14932_neg	MGDG O-26:4_20:4	C55 H92 O9	956.685	10.34	955.678	No results	Invalid mass	No results					1.15045e+06	3.43649e+06	469615	166680	205297	185891	92937.6	98291.2	96809.2	102521	96056.7	98716.8	66661.6	196962	1.30097e+06	607467	741350	878563	46293	48376.1	66744.6	42000.7	181629	108797	110581	115180	333683	117665	98516.1	395260	618730	76467.6	113930	137700	312272	97590	100628
Com_15107_neg	Epsilon-Viniferin	C28 H22 O6	454.143	5.328	453.136	No results	No results	Full match	Phenylpropanoids and polyketides	2-arylbenzofuran flavonoids	Not available	2-arylbenzofuran flavonoids	817001	673479	528003	513313	332891	338645	150104	167094	211617	224921	300503	204004	1.55105e+06	1.57056e+06	7.47956e+06	2.09252e+06	511216	2.69815e+06	2.46521e+07	1.24903e+07	2.68082e+07	2.24096e+07	1.02323e+07	1.84775e+07	255965	195248	448243	407704	903257	316426	621574	265627	328327	196223	349370	266057	2.05829e+06
Com_15130_neg	PG O-18:4_18:2	C42 H73 O9 P	752.497	10.584	751.49	No results	Full match	No results					723724	46299.7	569623	821122	407434	513751	41030.1	43284.4	44749.9	45430	44210.8	46624.6	32753.6	34113.7	38681.5	25222.9	31861.4	32631.4	22046.8	23602.9	16164.2	22691.3	33592.6	20619.4	51515.4	47997.3	46769.3	35071.9	38226.5	45100.6	35428.3	35699.5	49191.8	63334.7	41906.2	38487.3	34386.9
Com_15310_neg	5-O-Methylvisammioside	C22 H28 O10	452.168	4.939	451.161	No results	No results	Full match	Organoheterocyclic compounds	Benzopyrans	1-benzopyrans	Furanochromones	533082	328174	294954	137846	147045	108906	279093	710249	1.48785e+06	406899	978710	368401	1.76019e+06	1.59855e+06	163347	1.30631e+06	1.98589e+06	1.29884e+06	66809.8	102389	95892.6	68592.7	59769.6	72102.8	331015	217101	460875	879656	304134	355418	471402	381939	435004	163295	271083	587180	513482
Com_15469_neg	Melatonin	C13 H16 N2 O2	250.132	4.963	231.114	Invalid mass	No results	No match	Organoheterocyclic compounds	Indoles and derivatives	Indoles	3-alkylindoles	540786	375315	334793	144623	127432	118486	220795	361354	334479	635629	600904	353697	114160	170499	58461.7	112471	181601	141820	1.30443e+06	816185	1.81745e+06	1.19811e+06	699143	1.46374e+06	234725	218660	379363	879301	306318	357970	329258	398651	333289	167864	324331	418431	391414
Com_15576_neg	Liriopemuscaribaily saponins C	C44 H70 O17	870.463	6.399	869.456	No results	No results	Full match	Hydrocarbons	Saturated hydrocarbons	Alkanes	Alkanes	166416	298496	139384	136710	107583	107734	45948.4	32849.5	47018.9	36296.5	53889.3	33336.2	138509	83619.6	96583.9	178448	98653	127180	379849	731442	800067	278436	141273	1.00921e+06	43277	31823.7	68568.7	37746.1	61053.6	66509.8	66337.1	45526.5	59633.7	30514.8	70633.2	44442	129100
Com_15598_neg	LPC 16:3	C24 H44 N O7 P	535.292	7.649	534.284	No results	Invalid mass	No results	Lipids and lipid-like molecules	Glycerophospholipids	Glycerophosphocholines	Phosphocholines	73948.5	103301	71655.1	85554.8	84075.7	80438.4	66364.1	51122.8	65441.7	47506.9	57298.3	44017.6	37281.2	32519.7	39653	35141.2	28146.3	30063	40387.1	48011.1	46624.2	43802.1	35030.8	52080	727250	609911	391659	62202.2	177099	250321	125709	1.16981e+06	333427	1.21931e+06	447680	71448.9	129245
Com_15631_neg	Wedelolactone	C16 H10 O7	314.042	5.152	313.035	No results	No results	Full match	Phenylpropanoids and polyketides	Isoflavonoids	Coumestans	Coumestans	1.57475e+06	3.6067e+06	842515	818295	629571	904184	168199	141855	205173	178509	246395	190040	289737	410312	328639	274751	593239	368514	548403	463290	711843	587838	417937	540333	238182	176447	426919	292456	381823	322392	295273	244153	287079	178504	361254	250064	385325
Com_15658_neg	Sebacic acid	C10 H18 O4	202.121	6.469	403.234	No results	No results	Full match	Lipids and lipid-like molecules	Fatty Acyls	Fatty acids and conjugates	Medium-chain fatty acids	129344	168201	130686	98043.9	116134	90718.9	55699.4	39059.7	56620.9	45608.1	58192.2	37796.5	540208	212346	594039	290630	277555	140916	2.37262e+06	1.38164e+06	2.45815e+06	1.81865e+06	1.56911e+06	1.18886e+06	47145	36407.9	82429.4	47159.3	319851	74683.2	191138	89179.7	71849.3	35620.2	79107.5	52756.3	425717
Com_15735_neg	Timosaponin A3	C39 H64 O13	740.436	7.553	785.434	No results	No results	Full match	Lipids and lipid-like molecules	Steroids and steroid derivatives	Steroidal glycosides	Steroidal saponins	103998	560069	123868	264171	434597	410555	2.57772e+06	1.33007e+06	1.6549e+06	634907	364809	1.83133e+06	117002	112682	211145	173470	72202.1	74992.6	656268	1.04502e+06	959035	746153	777378	827840	640646	38564.2	92053.7	71297.6	246332	104370	286599	124668	87397.3	85240.7	190379	267411	438182
Com_15979_neg	4-(morpholinosulfonyl)aniline	C10 H14 N2 O3 S	242.072	4.845	241.065	Full match	No results	No results					563260	430188	354952	198302	226432	172237	150165	132030	134462	142568	244755	187773	2.23778e+06	1.16292e+06	95761.6	341177	2.53531e+06	756090	99991.3	153241	143145	102660	74233	107913	164793	202553	274828	1.277e+06	355954	292458	265082	264992	239598	114692	242248	248086	258099
Com_16211_neg	Synephrine	C9 H13 N O2	167.095	5.433	166.088	No results	No results	Full match	Benzenoids	Phenols	1-hydroxy-2-unsubstituted benzenoids	1-hydroxy-2-unsubstituted benzenoids	647870	687570	541820	440927	295674	345955	348707	669484	275944	476155	556307	199231	674703	1.30786e+06	102196	627486	1.04536e+06	645868	167629	201446	290946	200681	249929	249361	289550	812455	499194	339229	2.063e+06	801725	479140	305372	626503	253203	409367	295634	305845
Com_16223_neg	Toradol	C15 H13 N O3	255.085	2.512	254.078	No results	Invalid mass	No results	Organic oxygen compounds	Organooxygen compounds	Carbonyl compounds	Aryl-phenylketones	1.0655e+07	2.70737e+06	1.00576e+06	2.99774e+06	1.36755e+06	1.03325e+06	1.48048e+06	1.39502e+06	190347	2.09155e+06	516104	675714	1.18281e+06	2.71312e+06	427459	1.86948e+06	4.67737e+06	1.79683e+06	120802	95121.2	104046	105093	135224	172053	841071	2.45727e+06	1.66074e+06	891828	3.13901e+06	1.76044e+06	1.18607e+06	1.53222e+06	3.01433e+06	589127	1.20682e+06	910830	1.66774e+06
Com_16229_neg	Catalpol	C15 H22 O10	362.115	5.683	361.108	No results	Invalid mass	No results	Organic oxygen compounds	Organooxygen compounds	Carbohydrates and carbohydrate conjugates	O-glycosyl compounds	273470	394981	240478	186236	388354	159691	253589	323717	445197	429175	469147	315829	272621	895309	203842	1.83118e+06	446502	1.37243e+06	245779	248939	234499	228209	232118	252680	412731	302259	613664	467236	343933	539376	417893	397738	531136	281543	763624	441053	412508
Com_16384_neg	5-chloro-2,8-dimethyl-4-[(3-nitro-2-pyridyl)oxy]quinoline	C16 H12 Cl N3 O3	658.106	4.563	657.099	Invalid mass	No results	No results					246820	143248	19706.8	14581.8	10247.2	12754.7	155839	184634	190984	117762	60537.3	205315	105228	50878.7	135151	168171	102753	59623.7	483668	654169	903239	1.1236e+06	645032	680615	189782	92608.5	187087	60212.5	282509	133201	160784	120689	164539	37021.9	29905.1	83045.8	286289
Com_16408_neg	Propylparaben	C10 H12 O3	180.079	5.447	225.077	No results	No results	Full match	Benzenoids	Benzene and substituted derivatives	Benzoic acids and derivatives	p-Hydroxybenzoic acid alkyl esters	975048	1.36851e+06	2.18445e+06	864044	628221	770859	2.22984e+06	277853	3.38055e+06	443265	2.89995e+06	843466	1.06198e+06	640323	918149	2.06817e+06	853915	1.09351e+06	324773	393433	469039	280320	376144	480918	822259	618101	2.27353e+06	666006	1.22431e+06	620230	2.65897e+06	517825	909611	2.71701e+06	1.02975e+07	1.05746e+06	1.7853e+06
Com_16512_neg	Sulfosalicylic acid	C7 H6 O6 S	217.988	4.971	216.981	No results	No results	Full match	Benzenoids	Benzene and substituted derivatives	Benzenesulfonic acids and derivatives	3-sulfobenzoic acids	3.14261e+06	7.31357e+06	6.5095e+06	2.52344e+06	2.4829e+06	2.3586e+06	1.60869e+06	2.00486e+06	1.995e+06	1.52356e+06	2.83766e+06	2.13794e+06	165072	181259	121731	119569	209170	238979	133695	228961	236282	203623	160441	139469	897377	2.48619e+06	1.35013e+06	5.43914e+06	714037	1.36294e+06	1.74514e+06	1.52204e+06	1.12873e+06	894570	1.86215e+06	1.65194e+06	1.87458e+06
Com_16530_neg	DIMBOA glucoside	C15 H19 N O10	373.101	4.962	372.093	No results	No results	Full match	Organic oxygen compounds	Organooxygen compounds	Carbohydrates and carbohydrate conjugates	O-glycosyl compounds	379464	242275	236617	102213	78419.8	83740.4	1.03314e+06	1.35767e+06	639513	1.22143e+06	894223	1.93052e+06	80683	120501	41318.1	79489.3	128348	100232	38137.8	61646.5	55236.5	116149	130502	148126	825851	154539	652882	649982	274335	373214	944656	644573	1.21139e+06	354862	211921	727742	299763
Com_16553_neg	Typhaneoside	C34 H42 O20	770.228	5.451	769.22	No results	No results	Full match	Phenylpropanoids and polyketides	Flavonoids	Flavonoid glycosides	Flavonoid-3-O-glycosides	567984	438399	371968	221262	703900	181649	105790	161743	193641	152945	182814	137928	112283	120101	68388.3	1.05065e+06	136636	106529	342856	429950	576039	409619	385225	287163	203189	150325	341546	190926	199637	247765	181465	194348	262480	175350	287269	183728	214623
Com_16699_neg	4-Hydroxy-2,5-dimethyl-3(2H)furanone	C6 H8 O3	128.048	4.91	109.03	No results	No results	Full match	Lipids and lipid-like molecules	Prenol lipids	Terpene lactones	Diterpene lactones	2.38203e+07	3.16476e+07	6.70081e+06	1.22474e+07	7.44834e+06	2.69738e+06	3.56787e+06	2.21024e+06	2.46122e+06	2.31954e+06	4.6857e+06	2.37225e+06	1.43624e+06	1.60753e+06	1.38916e+06	1.57776e+06	1.32346e+06	1.52994e+06	1.13096e+06	1.31203e+06	1.34774e+06	1.11435e+06	1.21004e+06	1.44464e+06	2.15809e+06	2.63443e+06	3.80138e+06	6.26296e+06	3.40509e+06	3.8624e+06	5.75476e+06	2.8664e+06	3.40577e+06	1.93725e+06	4.35539e+06	4.03908e+06	3.84141e+06
Com_16889_neg	Bufotaline	C26 H36 O6	444.252	6.023	443.244	No results	No results	Full match	Lipids and lipid-like molecules	Steroids and steroid derivatives	Steroid lactones	Bufanolides and derivatives	139090	158565	267161	68903.6	85259.1	96056.3	219323	219080	285176	253865	1.06547e+06	208433	411054	228303	244858	329288	545065	341920	246674	578050	356094	282254	183604	516450	319295	205916	470630	185833	276247	724755	1.64683e+06	242563	382716	342942	2.47884e+06	334710	350662
Com_16947_neg	Carnosic acid	C20 H28 O4	332.198	7.845	331.191	No results	No results	Full match	Lipids and lipid-like molecules	Prenol lipids	Diterpenoids	Diterpenoids	289688	306501	394924	138410	130822	86368.7	150351	147030	251204	176448	228188	166724	213341	220245	359577	399004	131972	270530	481020	1.26455e+06	737242	673333	758574	922703	281691	179246	287097	641868	495175	632172	788992	440290	134167	89795.9	206495	312638	479545
Com_17052_neg	MGDG 18:1_18:2	C45 H80 O10	826.583	10.227	825.576	No results	Invalid mass	No results					739764	735447	765237	3.2577e+06	164189	3.69442e+06	1.23646e+06	715531	3.38746e+06	500267	464128	538088	339846	364460	438953	313009	316039	352276	281484	293524	327090	273421	370757	272802	542026	715608	557254	421595	467669	586051	440257	486700	561437	667696	474353	484423	385277
Com_17110_neg	2-Hydroxyisocaproic Acid	C6 H12 O3	132.078	5.89	309.155	No results	No results	Full match	Lipids and lipid-like molecules	Fatty Acyls	Fatty acids and conjugates	Hydroxy fatty acids	239686	188800	138923	85798.8	140145	79819.1	367095	581868	746644	247853	342686	220876	619407	1.85951e+06	1.15171e+06	1.14062e+06	162036	674125	3.69486e+06	2.31604e+06	5.20979e+06	4.80397e+06	4.0203e+06	2.88916e+06	306675	231312	481731	210518	928791	436629	706564	610069	366595	141152	617264	470385	1.3831e+06
Com_17171_neg	Toosendanin	C30 H38 O11	574.242	5.103	573.234	No results	No results	Full match	Lipids and lipid-like molecules	Prenol lipids	Triterpenoids	Limonoids	1.72151e+07	754331	216048	1.1689e+06	934792	870821	91335.5	86548.7	135968	133582	129661	115184	145701	161814	43759.9	146338	173626	99866.9	44898.5	47158.6	58891.1	54141.8	48334.6	49103.2	444241	163820	989775	216363	766187	555159	150552	537590	557152	317803	586964	204770	552396
Com_17210_neg	MAM2201 N-pentanoic acid metabolite	C25 H23 N O3	385.166	4.835	384.159	Full match	No results	No results	Organoheterocyclic compounds	Indoles and derivatives	Naphthoylindoles	Naphthoylindoles	4.67954e+06	1.49129e+06	393541	4.2466e+06	1.38059e+06	1.00424e+06	1.5814e+06	2.17649e+06	6.66389e+06	5.41622e+06	1.90035e+06	5.04206e+06	402212	728359	114354	1.0044e+06	424200	2.25561e+06	215455	281833	251109	139026	271903	104510	2.36189e+06	2.4314e+06	8.96254e+06	3.6504e+06	2.82696e+06	2.73778e+06	1.92998e+06	3.5749e+06	2.74058e+06	3.72235e+06	2.36822e+06	7.91467e+06	2.96719e+06
Com_17313_neg	Tricin O-malonylhexoside	C26 H26 O15	578.129	5.348	577.122	No results	No results	Full match	Phenylpropanoids and polyketides	Flavonoids	O-methylated flavonoids	3'-O-methylated flavonoids	799551	831579	582813	531581	344812	388687	145913	185752	221185	234131	292113	198309	202769	192716	502644	257617	239741	214841	1.09468e+06	1.71454e+06	1.06958e+06	1.18769e+06	1.39735e+06	2.20057e+06	268756	212769	435729	424817	305772	314860	272775	303637	334473	194181	339616	275661	324701
Com_17445_neg	2-Methylbutyl beta-D-glucopyranoside	C11 H22 O6	296.144	8.146	295.137	Invalid mass	No results	No results					2.61129e+06	2.46416e+06	1.1085e+06	1.57193e+06	600369	571437	3.53025e+06	508620	1.58274e+06	794624	1.77794e+06	467788	2.71256e+06	2.15213e+06	2.95838e+06	1.37462e+06	7.71258e+06	2.02512e+06	1.27379e+06	848653	972215	1.63518e+06	712225	1.66294e+06	1.03526e+06	1.57464e+06	2.04294e+06	457024	793422	826692	997828	1.04775e+06	1.37547e+06	619480	1.46619e+06	621719	2.00236e+06
Com_17752_neg	Limocitrin O-hexoside	C23 H24 O13	508.121	5.199	553.119	No results	No results	Full match					545729	2.99905e+06	1.40214e+06	683492	264906	621281	152204	128935	207053	165150	204991	162913	241050	341364	273415	228582	493552	306589	456250	385439	592226	489058	347707	449536	211196	140725	402917	243312	317661	307213	245655	203382	267044	148681	320954	246798	320575
Com_17787_neg	Melezitose	C18 H32 O16	504.167	5.621	503.16	No results	Full match	Full match	Organic oxygen compounds	Organooxygen compounds	Carbohydrates and carbohydrate conjugates	Oligosaccharides	2.09325e+06	758009	2.45777e+06	314428	2.06396e+06	208729	152496	202562	284517	261246	278899	194734	555787	901157	414971	1.42525e+06	1.48434e+06	701525	149348	151534	153924	139558	141294	156250	251237	146831	303209	322085	193673	268374	232765	239190	311959	172790	306456	267072	374903
Com_17871_neg	Hordatine A	C28 H38 N8 O4	550.3	5.754	549.293	No results	No results	Full match	Phenylpropanoids and polyketides	2-arylbenzofuran flavonoids	Not available	2-arylbenzofuran flavonoids	588337	473693	263164	1.44337e+06	235150	253337	274392	887942	1.09811e+06	1.61356e+06	1.20013e+06	1.29745e+06	267199	210384	257415	258736	1.77065e+06	240768	372256	363933	376263	349829	238392	359160	850313	368854	1.04209e+06	1.40712e+06	989791	984508	2.22023e+06	790686	1.95026e+06	465818	2.10556e+06	1.88877e+06	597877
Com_17981_neg	Isovitexin	C21 H20 O10	432.106	6.037	431.099	No results	No results	Full match	Phenylpropanoids and polyketides	Flavonoids	Flavonoid glycosides	Flavonoid C-glycosides	132475	167034	121379	72583.7	85924.7	69212.9	231037	230781	300407	267424	463067	219566	606192	293578	393015	523536	780647	480603	896515	1.39357e+06	1.16322e+06	981769	1.22155e+06	1.02816e+06	336348	206657	495766	195759	291001	481932	579193	255518	403157	141564	789163	352587	382316
Com_18089_neg	PMeOH 16:0_18:3	C38 H69 O8 P	684.474	11.693	683.467	No results	Full match	No results					3.22025e+06	1.21217e+07	5.48501e+06	4.17501e+06	2.12814e+06	3.38112e+06	1.82365e+06	1.81963e+06	1.9036e+06	1.82161e+06	4.84067e+06	4.38374e+06	5.82453e+06	5.0131e+06	927883	536793	744539	1.28667e+06	352924	406488	1.56656e+06	1.77698e+06	1.16877e+06	2.22504e+06	1.56651e+06	1.63094e+06	3.27556e+06	2.58256e+06	3.7171e+06	2.95977e+06	3.10401e+06	1.37323e+06	730734	838695	3.32365e+06	647623	352953
Com_18314_neg	DGGA 16:0_16:1	C41 H74 O11	742.523	11.083	741.516	No results	Full match	No results					464412	494017	606758	765379	904378	2.30673e+06	285529	772861	354115	364276	294067	330673	172317	221879	265786	189525	202711	219557	153042	170604	130397	164950	228763	131217	388912	381861	325652	263279	288795	329544	266013	206547	356866	489270	291031	479906	364271
Com_18412_neg	2-methoxy-5-(1H-1,2,4-triazol-5-yl)-4-(trifluoromethyl)pyridine	C9 H7 F3 N4 O	244.058	3.016	243.051	Invalid mass	No results	No results					4.26376e+06	3.20103e+07	2.79789e+07	1.48776e+07	1.25827e+07	1.05646e+07	6.37856e+06	7.73772e+06	9.19935e+06	6.88493e+06	1.34261e+07	6.40695e+06	4.59181e+06	7.55256e+06	3.03789e+06	5.45332e+06	4.22082e+06	4.46227e+06	1.38243e+06	776393	1.63381e+06	1.41075e+06	1.55026e+06	1.66504e+06	1.18399e+07	7.57429e+06	1.51042e+07	7.07094e+06	9.0231e+06	8.81191e+06	1.03363e+07	9.82644e+06	1.34582e+07	5.64593e+06	1.40034e+07	9.39171e+06	1.49116e+07
Com_18438_neg	LPE 19:2	C24 H46 N O7 P	491.302	9.161	490.295	No results	Full match	Full match	Lipids and lipid-like molecules	Glycerophospholipids	Glycerophosphoethanolamines	1-acyl-sn-glycero-3-phosphoethanolamines	538409	137572	362376	351738	557467	256354	59736.3	74989.4	86272.3	74318.2	65532.9	70893.3	55356.5	64136.7	66466.6	57855.7	46749.3	45602.3	53498.9	47289.2	30640.8	49856.5	60369.6	39056.7	60217.2	65497.2	86422.6	65147.6	67904	88698.5	67697.3	78853.8	71116.6	67182.3	70265	77334.7	64990.4
Com_18524_neg	Rhapontin	C21 H24 O9	420.142	5.759	401.124	No results	No results	Full match	Phenylpropanoids and polyketides	Stilbenes	Stilbene glycosides	Stilbene glycosides	2.13648e+06	4.34798e+06	2.47928e+06	1.318e+06	778741	1.13747e+06	183812	182355	223846	209095	324638	186456	125366	88342.5	117161	130357	126198	104063	199618	218762	220763	183204	140812	215019	269319	187158	360531	152036	243540	357790	299340	205901	305489	146769	487589	264811	243351
Com_18603_neg	PE 18:1_18:2	C41 H76 N O8 P	741.532	9.577	740.525	No results	Full match	No results					410318	669938	216410	2.29006e+06	1.86788e+06	1.2405e+06	1.44988e+06	771273	2.52783e+06	2.26541e+06	2.71862e+06	726970	400172	124602	129451	90133.5	92389	99418.4	106363	94246.4	779379	96312.7	126159	84200.5	162861	216708	142983	159975	144340	174373	138899	167568	171242	159446	136335	150531	138782
Com_18619_neg	Kavain	C14 H14 O3	230.094	6.636	229.087	No results	No results	Full match	Phenylpropanoids and polyketides	Kavalactones	Not available	Kavalactones	85785.6	110211	76954.5	59640.2	182704	54014.9	53049.3	30971.7	42456.2	34375.7	44606.6	28999.2	42495	39845.4	51678.5	49755.3	35446	39795.8	73193.4	82545.9	80448.5	75570	64444.7	87207.6	41158.8	26811	64935	38018.5	1.02718e+06	63987.7	55568.8	43511.4	52319.9	29006	59422	40644.2	73541.7
Com_18677_neg	Lipoamide	C8 H15 N O S2	205.059	1.83	186.041	No results	No results	Full match	Organoheterocyclic compounds	Dithiolanes	Lipoamides	Lipoamides	2.88331e+06	5.17792e+06	2.16015e+06	1.82499e+06	1.77814e+06	2.21011e+06	244994	207090	381176	481785	556929	284543	108900	188252	404588	207729	194224	248769	114490	165672	196052	128698	161055	200386	749237	443441	1.64736e+06	461851	725090	1.22407e+06	618541	908261	1.02112e+06	598921	1.17467e+06	644527	602837
Com_18827_neg	Esculin	C15 H16 O9	340.081	5.063	725.16	No results	No results	Full match	Phenylpropanoids and polyketides	Coumarins and derivatives	Coumarin glycosides	Coumarin glycosides	644630	581660	348110	279266	163196	202146	166393	213378	282483	234469	284411	209617	234549	260487	70444.3	235574	279502	160765	812656	1.0998e+06	1.86962e+06	1.23338e+06	764607	2.75415e+06	257039	263717	515081	348299	301081	378107	253718	260724	310600	178862	394963	329636	278563
Com_18856_neg	PG 18:1_18:3;O	C42 H75 O11 P	786.504	7.211	785.497	No results	Full match	No results					44318	60554.1	42907	98023.3	169928	80582	398111	18151.1	24692.7	22427	27253	20070	22191.1	21788.6	25181.1	23195.5	19274.4	24172.6	42051.3	56458.1	54383.9	50754.7	38265.7	55059.1	23242.5	15113.7	37141	22659	32298.8	32758.4	31542.1	21954.2	35392.6	16569.3	39967.3	26458.7	36370.5
Com_18943_neg	Calcitriol	C27 H44 O3	416.329	10.051	415.322	Full match	No results	Full match	Lipids and lipid-like molecules	Steroids and steroid derivatives	Vitamin D and derivatives	Vitamin D and derivatives	228429	123789	260195	118055	366627	99871.5	210642	310021	241768	235606	165001	249881	127145	143190	162993	114382	116843	109357	214989	1.79752e+06	2.13541e+06	1.05162e+06	853343	180626	200235	339739	180634	155770	170792	208197	161438	180367	194893	231086	158615	220588	146357
Com_18997_neg	MGDG O-20:0_20:5	C49 H86 O9	878.665	10.119	877.658	No results	Invalid mass	No results					172251	179254	1.01959e+06	3.31154e+06	346049	255861	232682	328200	249410	218751	184744	272560	153664	164794	196426	141530	141941	144766	121541	132720	103319	123630	167641	123350	213559	330942	207527	190628	211460	264988	192426	220066	225739	277467	189297	226131	167857
Com_19067_neg	Schisanhenol	C23 H30 O6	402.202	8.068	401.195	No results	No results	Full match	Phenylpropanoids and polyketides	Tannins	Hydrolyzable tannins	Hydrolyzable tannins	77408.6	107710	323150	56170.9	63810.1	60351	200842	230281	307776	166114	157484	225466	142891	156369	81005.9	129551	49055.4	69224.8	598324	634563	878806	601476	737780	978467	230375	136619	136087	397604	252995	293777	287744	359053	136213	273914	113257	294961	145953
Com_19073_neg	di-C,C-pentosyl-luteolin	C25 H26 O14	550.133	5.19	549.125	No results	No results	Full match					545606	397387	319589	216972	171338	184069	210763	1.18974e+06	1.00798e+06	1.89292e+06	235652	974983	277104	392422	314310	262772	567374	352446	524492	443090	154741	562207	588556	1.3749e+06	318852	161773	483102	279705	365175	353164	282399	482791	1.5323e+06	170920	368960	283713	368524
Com_19182_neg	LPS 18:1	C24 H46 N O9 P	523.292	10.355	522.284	No results	Full match	No results	Lipids and lipid-like molecules	Glycerophospholipids	Glycerophosphoserines	Phosphatidylserines	91721.3	76479.8	254161	462487	128281	809049	55404.2	61417.8	60491.8	60527.6	57289.3	59992	38252.6	41880.6	53296.8	33976.8	38710.7	44020.7	28926.5	30228.1	23327	26244.4	40358.4	26384.1	68129.3	70835.4	63793.3	46470.9	44932.1	55747.6	53657.4	43504.6	67406	82334.3	59702	56326.3	45757.7
Com_19191_neg	Palatinose	C12 H22 O11	342.112	5.286	341.104	No results	Invalid mass	No match	Organic oxygen compounds	Organooxygen compounds	Carbohydrates and carbohydrate conjugates	O-glycosyl compounds	649724	515364	474772	277280	216518	219374	3.04809e+06	1.30833e+06	3.72259e+06	2.6423e+06	5.53752e+06	2.4791e+06	271374	212930	123069	316047	291464	274328	244230	160723	291584	250815	156559	213593	294755	815347	516172	1.71807e+06	312513	420752	1.76862e+06	299794	358542	214020	228118	2.40954e+06	408082
Com_19293_neg	Ethyl ferulate	C12 H14 O4	222.089	5.413	489.176	No results	Full match	Full match	Phenylpropanoids and polyketides	Cinnamic acids and derivatives	Hydroxycinnamic acids and derivatives	Coumaric acids and derivatives	953578	1.20217e+06	695087	1.46179e+06	411237	661132	202160	221535	345099	321250	341203	1.81331e+06	2.31401e+06	1.99686e+06	713769	1.49256e+06	7.9137e+06	2.58148e+06	172476	185125	294679	182920	280801	256675	359101	267904	624297	506655	381826	441557	347322	381902	483665	316658	511346	369724	412897
Com_19317_neg	Rheic acid	C15 H8 O6	284.032	6.5	283.025	No results	Full match	Full match					153262	208106	145091	113612	139245	97715.2	368263	405488	509966	390808	442205	400750	85999.8	66496.4	97615.8	91363.7	73778.9	70723	1.13089e+06	632073	648033	1.08687e+06	1.25037e+06	567342	256421	86188.3	107370	239303	142113	91253.3	347282	466073	272324	153122	94744.8	365977	338053
Com_19338_neg	Jionoside A1	C36 H48 O20	800.271	5.205	799.264	No results	No results	Full match	Organic oxygen compounds	Organooxygen compounds	Carbohydrates and carbohydrate conjugates	Oligosaccharides	90726.9	67670.1	156700	28716.8	106293	28431.7	45984.5	25344.8	218447	32463.5	379247	51545.6	43906.8	58230.8	47065.7	43912.6	100672	59546	65744.8	52308.3	91607.9	74438.1	50617.5	67412.4	73923.5	40574.5	79201.2	791490	98004.3	60388.8	46489.7	67941.8	47760.9	39828.2	63089.9	135833	113779
Com_19371_neg	2-Amino-3-(4-hydroxy-3-methoxyphenyl)propanoic acid	C10 H13 N O4	211.085	6.654	210.077	Full match	No results	Full match	Organic acids and derivatives	Carboxylic acids and derivatives	Amino acids, peptides, and analogues	Tyrosine and derivatives	3.98691e+06	3.50556e+06	1.666e+06	1.24254e+06	958751	1.17179e+06	923889	817680	1.21495e+06	1.26286e+06	2.15056e+06	1.11761e+06	1.54654e+06	1.58834e+06	2.69808e+06	2.65742e+06	2.23752e+06	2.90888e+06	1.85383e+06	1.69407e+06	1.70419e+06	3.13934e+06	1.52827e+06	2.68561e+06	3.12152e+06	2.08092e+06	5.57196e+06	2.83186e+06	3.22724e+06	4.47249e+06	3.68959e+06	2.56991e+06	4.87895e+06	1.8909e+06	5.73333e+06	3.02452e+06	2.85837e+06
Com_19489_neg	Maltotetraose	C24 H42 O21	666.223	5.193	665.216	No results	No results	Full match	Organic oxygen compounds	Organooxygen compounds	Carbohydrates and carbohydrate conjugates	Oligosaccharides	867506	653667	579952	248418	259723	229923	241948	204959	329137	262527	325859	258971	738944	1.21053e+06	1.83305e+06	1.87714e+06	784564	2.51858e+06	725268	612705	941419	777420	552725	714595	335723	223700	640488	386776	504964	488355	390501	323302	424500	236348	510198	392318	509595
Com_19721_neg	Oxobutanedioic acid	C4 H4 O5	132.006	1.508	130.999	No results	No results	Full match	Organic acids and derivatives	Keto acids and derivatives	Short-chain keto acids and derivatives	Short-chain keto acids and derivatives	312877	665031	456891	242214	522975	302368	351118	473525	936175	705620	898763	469928	1.60299e+06	3.66026e+06	2.69996e+06	4.5569e+06	1.97479e+06	5.76778e+06	821617	486291	784839	618764	617978	801343	668347	717438	1.18093e+06	637533	751187	743333	677232	533421	1.07993e+06	357354	1.69537e+06	1.1736e+06	1.38765e+06
Com_19798_neg	PG 16:0_22:6;O	C44 H75 O11 P	810.504	10.248	809.497	No results	Full match	No results					164930	223841	211534	258218	323657	266162	169774	188837	186133	186911	173409	185472	125110	131988	164003	111658	118080	131618	432403	523914	511988	544230	1.06488e+06	449395	202513	211889	287802	152541	310273	461225	212731	254911	209766	249466	177229	180992	143948
Com_19816_neg	PG O-18:3_18:2	C42 H75 O9 P	754.514	11.006	753.506	No results	Full match	No results					168697	53248.3	563582	538990	141163	139244	69004.7	159430	184570	190262	52435.7	119359	24425.6	53621.7	41892.7	27886.5	31640.8	34270.2	31439.7	25204.6	19406	25746.8	138872	19903.6	469623	59603.9	54275.9	132595	368151	358420	38679.2	121711	83567.8	91397.7	42052.3	41700.1	38214.5
Com_19869_neg	Cyanin chloride	C27 H31 Cl O16	646.131	5.277	645.124	No results	No results	Full match	Phenylpropanoids and polyketides	Flavonoids	Flavonoid glycosides	Anthocyanidin-5-O-glycosides	584090	448899	426811	249269	185863	178667	154104	157160	215219	198617	288542	196982	243960	191420	106795	284121	262020	246616	834575	1.09369e+06	638566	840303	815162	745090	239469	150227	434269	271064	280943	284228	290491	251222	305927	192400	318283	263251	265561
Com_19911_neg	JWH 250 N-pentanoic acid metabolite	C22 H23 N O4	730.315	8.69	729.307	Invalid mass	No results	No results	Organoheterocyclic compounds	Indoles and derivatives	Phenylacetylindoles	Phenylacetylindoles	81274.3	137027	772785	110605	74461.9	118370	58563.6	53276.2	70874.6	61700.3	55801.3	52414.3	35628.8	43783.5	36616.4	37290.7	25261.4	25849.6	28369.4	26705.8	16357	28810.4	37342.1	20274	46352.8	42826.8	59246.2	43837	54408.2	62897	46912.4	59052.9	49872.8	58221.9	62131.4	56885.9	48095.8
Com_19994_neg	3-Methyluridine	C10 H14 N2 O6	258.085	3.764	257.078	No results	Full match	Full match	Nucleosides, nucleotides, and analogues	Pyrimidine nucleosides	Not available	Pyrimidine nucleosides	398936	681632	262073	227036	236126	139212	220766	110359	102909	437693	328521	152751	56818.6	104453	157424	164496	29355.4	34184	2.37184e+06	1.30217e+06	1.89554e+06	2.89162e+06	1.51436e+06	1.7236e+06	188521	126238	175402	834123	677824	453605	1.17419e+06	710827	775822	169980	372078	883983	768060
Com_19998_neg	6-Benzyladenine	C12 H11 N5	225.1	5.443	224.093	No results	No results	Full match	Organoheterocyclic compounds	Imidazopyrimidines	Purines and purine derivatives	6-alkylaminopurines	493238	521770	442706	295523	236017	230633	130542	140523	230466	186618	217580	164158	147211	705921	426372	334484	566809	708570	179397	168246	242996	156731	208738	216721	241830	178913	416922	249881	245061	294883	230662	255044	312397	211473	443565	224691	255439
Com_20019_neg	Thioctic acid	C8 H14 O2 S2	206.043	5.166	205.035	No results	No results	Full match	Organic acids and derivatives	Carbothioic S-acids	Not available	Carbothioic S-acids	1.367e+06	989803	771351	456953	626721	375947	633298	1.44832e+06	1.36026e+06	1.00066e+06	846987	1.28558e+06	469595	458980	453885	359631	534215	761878	493840	417195	641019	569328	376355	904923	845056	604675	1.38961e+06	993517	490317	1.10979e+06	893624	1.03328e+06	1.20222e+06	543666	1.39748e+06	978843	909487
Com_20079_neg	4'-Methoxychalcone	C16 H14 O2	238.099	5.395	283.097	No results	No results	Full match	Phenylpropanoids and polyketides	Linear 1,3-diarylpropanoids	Chalcones and dihydrochalcones	Retrochalcones	1.28456e+06	1.33601e+06	936345	893142	553973	642842	366909	298428	1.16964e+06	432752	459631	383043	1.1498e+06	2.40643e+06	174215	1.52399e+06	1.68194e+06	1.51662e+06	294748	249379	396959	313955	378265	345764	483741	360891	840985	682510	514355	594818	467875	514456	651541	426567	688829	498051	556209
Com_20184_neg	(+/-)11(12)-DiHET	C20 H34 O4	374.217	3.008	373.209	Invalid mass	No results	No results	Lipids and lipid-like molecules	Fatty Acyls	Eicosanoids	Hydroxyeicosatrienoic acids	636544	97659	163679	225732	218085	275888	129082	356664	521284	700276	865139	519810	50478.3	65135.9	55231.7	90031	47876.4	59969.1	83857.3	84952.6	94215	104485	269356	88987.8	2.00748e+06	1.31454e+06	7.0572e+06	1.65469e+06	2.66271e+06	4.68161e+06	1.73882e+06	5.35083e+06	3.52542e+06	1.31693e+06	3.6775e+06	1.17433e+06	1.50018e+06
Com_20193_neg	p-Coumaric acid ethyl ester	C11 H12 O3	192.079	5.316	191.072	No results	No results	Full match	Phenylpropanoids and polyketides	Cinnamic acids and derivatives	Cinnamic acid esters	Cinnamic acid esters	600004	531695	460801	377329	249735	260092	452058	339973	326936	398845	766877	455240	281282	368718	106429	554628	730060	594791	211207	138992	252159	216903	135390	184713	254901	175989	446381	442635	270258	301777	841574	264643	310064	195407	330036	646941	414719
Com_20405_neg	Hex2Cer 21:2;2O	C33 H59 N O13	723.405	8.294	722.398	No results	Invalid mass	No results					570652	87708.3	377225	428219	519220	372883	194631	326017	314241	403745	238173	324963	97660.2	79336.3	217176	203232	52345	69976.5	23775.3	33291.3	24013.4	26428.2	37271.4	26169.1	609752	292625	840610	484167	407683	559426	198465	436691	356794	1.36309e+06	466404	370787	157464
Com_20621_neg	Thymine	C5 H6 N2 O2	126.043	1.287	125.036	No results	No results	Full match	Organoheterocyclic compounds	Diazines	Pyrimidines and pyrimidine derivatives	Hydroxypyrimidines	388829	242062	469433	174279	334400	173778	44538.2	57385.4	62892.4	100871	233386	53711.7	96254.9	292287	201489	330908	200003	451445	992610	796790	1.27848e+06	637338	230167	720313	84859.6	78468.1	459480	95182.2	228759	368614	195025	143292	196603	89066.7	232386	108505	326872
Com_20649_neg	Purpurin	C14 H8 O5	256.037	5.651	255.03	No results	No results	Full match	Benzenoids	Anthracenes	Anthraquinones	Hydroxyanthraquinones	259020	398725	264367	170029	153504	152123	247068	577414	621682	495641	468768	523998	151211	172788	125260	172654	168282	190519	224390	227276	230860	287988	423439	234348	445508	275955	560260	592991	314003	492437	381526	371432	484915	259156	649458	470523	416431
Com_20655_neg	1-(2,4-dihydroxyphenyl)-2-(3,5-dimethoxyphenyl)propan-1-one	C17 H18 O5	302.113	5.206	301.106	Invalid mass	No results	No results					5.1021e+06	9.4168e+06	8.10519e+06	4.01911e+06	2.92624e+06	3.5132e+06	624966	531175	1.10015e+06	1.45403e+06	1.59114e+06	953657	623370	725371	313123	307076	426639	1.24526e+06	394394	333184	511935	422754	300567	388591	1.06117e+06	768041	1.5141e+06	1.19819e+06	1.34828e+06	854383	1.40432e+06	770491	1.60369e+06	712180	2.38071e+06	1.08455e+06	1.16582e+06
Com_20731_neg	trans-Zeatin-riboside	C15 H21 N5 O5	351.153	4.9	350.145	No results	No results	Full match	Nucleosides, nucleotides, and analogues	Purine nucleosides	Not available	Purine nucleosides	333875	260679	210399	117544	134218	102094	1.0431e+06	786699	1.05723e+06	1.07575e+06	1.49236e+06	667949	114810	156904	283795	181254	145355	139923	59270.3	90834.5	84850.1	60852	72692.6	63966	319705	643226	986450	780386	541519	444052	1.33877e+06	437932	461570	550666	736358	1.21007e+06	586717
Com_20912_neg	tZROG	C21 H31 N5 O10	513.207	4.988	512.2	No results	No results	Full match					402306	207382	184991	79911.8	58524.6	65469.8	1.34689e+06	1.39308e+06	3.28837e+06	2.1448e+06	2.11261e+06	2.37995e+06	62475.4	243442	183175	196680	96106.5	73170.2	110749	73454.5	60813.1	51233.8	147988	37825.4	824499	653331	1.54116e+06	1.515e+06	918683	349508	1.72957e+06	1.72603e+06	666361	1.36932e+06	868655	3.66974e+06	1.33035e+06
Com_20943_neg	LPC 15:1	C23 H46 N O7 P	525.307	8.591	524.299	No results	Invalid mass	No results	Lipids and lipid-like molecules	Glycerophospholipids	Glycerophosphocholines	Phosphocholines	179686	121091	125253	122626	85856.4	164471	562563	1.08264e+06	762130	711801	1.5236e+06	861950	212071	742932	240983	381296	475595	753218	190104	298701	297782	292080	486495	266896	2.58098e+06	4.32246e+06	2.72748e+06	710549	2.47379e+06	1.86502e+06	731628	1.48502e+06	3.07514e+06	1.62959e+06	4.04219e+06	913007	479439
Com_20978_neg	Pentadecanoic acid	C15 H30 O2	242.224	10.079	241.217	Full match	No results	Full match	Lipids and lipid-like molecules	Fatty Acyls	Fatty acids and conjugates	Long-chain fatty acids	101394	94352.5	3.19998e+06	514851	536872	577911	148251	215227	216136	147679	113629	181307	95995.1	102948	122709	85534.1	88671.3	83352.2	106702	76467.6	63173.8	77232.4	94425	92463.6	129338	219716	128417	109287	132101	158689	116715	137477	141315	165874	116607	141846	104862
Com_21115_neg	Lysope 16:0	C21 H44 N O7 P	453.286	10.91	452.279	No results	No results	Full match	Lipids and lipid-like molecules	Glycerophospholipids	Glycerophosphoethanolamines	1-(1Z-alkenyl)-glycero-3-phosphoethanolamines	1.21433e+06	1.05034e+06	1.23003e+06	1.11011e+06	1.24016e+06	2.17697e+06	1.8186e+06	1.60736e+06	3.36127e+06	2.87161e+06	4.25448e+06	2.2082e+06	4.88494e+06	6.84239e+06	4.13039e+06	9.72059e+06	1.52884e+06	1.59294e+06	1.41296e+07	1.28059e+07	8.23593e+06	1.2678e+07	5.9065e+06	4.26822e+06	2.38197e+06	2.14427e+06	3.64855e+06	4.72835e+06	6.5014e+06	5.67023e+06	4.80348e+06	4.4032e+06	3.67202e+06	2.97529e+06	6.20135e+06	5.66432e+06	3.76422e+06
Com_21161_neg	Glycerophospho-N-palmitoyl ethanolamine	C21 H44 N O7 P	453.286	10.141	452.279	Full match	No results	Full match	Lipids and lipid-like molecules	Glycerophospholipids	Glycerophosphoethanolamines	Glycero-3-phospho-N-acyl-ethanolamines	627569	682225	681618	866770	1.02875e+06	881625	885878	1.00364e+06	1.38319e+06	1.31267e+06	1.71914e+06	1.08664e+06	2.18848e+06	2.971e+06	1.48662e+06	3.41586e+06	396245	438196	5.5506e+06	4.94181e+06	3.07446e+06	5.65724e+06	3.0982e+06	1.35346e+06	704227	1.07136e+06	1.3246e+06	2.42069e+06	3.22578e+06	3.03457e+06	1.94753e+06	4.61609e+06	2.08207e+06	1.19322e+06	2.263e+06	2.49616e+06	1.41592e+06
Com_21172_neg	Narcissoside	C28 H32 O16	624.17	5.715	623.163	No results	No results	Full match	Phenylpropanoids and polyketides	Flavonoids	Flavonoid glycosides	Flavonoid-3-O-glycosides	81263.6	95792.3	62416.4	48090.7	51401.9	47624.5	309026	460191	1.35124e+06	124276	128571	875756	46261.4	39784.9	29197.6	40989.9	51048.1	37105	89491.4	339319	188861	61789.9	102851	395368	378921	78248.7	173128	258381	144103	150862	107345	104144	122294	61924.7	230784	616513	393421
Com_21233_neg	Griffonilide	C8 H8 O4	168.042	11.897	167.035	No results	No results	Full match	Organoheterocyclic compounds	Benzofurans	Not available	Benzofurans	941385	1.21269e+06	707585	650680	361974	449017	461867	464505	779099	699923	1.86017e+06	823035	970147	621899	712835	615775	546215	508452	443954	404531	369731	415185	356836	487989	640600	460795	1.65652e+06	1.4453e+06	901860	862265	1.10516e+06	1.22408e+06	1.94285e+06	776705	1.48667e+06	1.10572e+06	721785
Com_21259_neg	N-{4-[4-(2-methoxyphenyl)piperazino]butyl}-2-furamide	C20 H27 N3 O3	357.213	9.409	356.206	Invalid mass	No results	No results					248610	444312	330807	451808	105966	223974	305024	196936	469861	236244	855375	130743	310495	184841	262037	214057	568970	302675	103443	90472.2	73193.3	89038.9	111422	83297.5	134549	166938	150683	153555	338373	1.06658e+06	1.2338e+06	147358	332693	140137	231452	217895	189787
Com_21326_neg	D-Glucuronic acid	C6 H10 O7	194.043	5.42	193.035	No results	No results	Full match	Nucleosides, nucleotides, and analogues	Pyrimidine nucleotides	Pyrimidine nucleotide sugars	Pyrimidine nucleotide sugars	3.94988e+06	8.69304e+06	8.57048e+06	4.40945e+06	4.16691e+06	3.53012e+06	166716	181976	284594	264926	281381	205476	685840	923478	355973	589918	743035	963062	141307	176852	243014	150849	231569	211673	296141	220933	514842	384679	314882	364141	286428	314944	398866	261140	421694	304902	1.45769e+06
Com_21422_neg	PG 16:0_18:1	C40 H77 O10 P	748.527	11.011	747.519	No results	Full match	No results					940643	709584	1.28792e+06	1.63969e+06	1.83177e+06	2.03074e+06	636392	734027	717241	737823	898734	716618	1.57179e+06	3.85504e+06	5.61603e+06	4.40052e+06	2.82234e+06	1.37286e+06	315225	345551	264113	334098	543740	287564	787721	773440	659592	533259	584939	667474	538797	448582	722814	990992	589469	613965	505211
Com_21553_neg	Syringetin	C17 H14 O8	346.069	5.304	391.067	No results	No results	Full match	Phenylpropanoids and polyketides	Flavonoids	Flavones	Flavonols	181731	1.06395e+06	666809	162933	369267	202900	59196.7	60370.5	82673.2	76295.8	110839	75667.9	86528	73531	40788.1	109141	100651	94733.9	78841	55502.5	95809.2	84629.6	54064.4	64959.9	91988.4	57707.3	166818	104125	107920	109182	111588	96503.3	117517	73907.5	122264	101124	102011
Com_21646_neg	Levodopa	C9 H11 N O4	197.069	5.053	196.062	No results	No results	Full match					1.2891e+06	2.26823e+06	1.32766e+06	861753	567134	693345	1.59416e+06	1.20562e+06	1.33567e+06	1.59178e+06	1.85809e+06	403969	1.70102e+06	1.77327e+06	1.37739e+06	1.29144e+06	1.01015e+06	2.2745e+06	1.66094e+06	1.43622e+06	1.50311e+06	1.61939e+06	1.35399e+06	1.90773e+06	1.63303e+06	1.36007e+06	2.88924e+06	2.13821e+06	2.20049e+06	3.03674e+06	3.96268e+06	1.85799e+06	2.8699e+06	1.31084e+06	3.5546e+06	1.99563e+06	1.6303e+06
Com_22081_neg	Asperulosid	C18 H22 O11	414.117	4.891	413.11	No results	No results	Full match	Organic oxygen compounds	Organooxygen compounds	Carbohydrates and carbohydrate conjugates	O-glycosyl compounds	304845	238013	192106	107324	131359	93217.6	595327	415120	811212	545659	579415	264622	2.64162e+06	3.4162e+06	1.81155e+06	5.02475e+06	3.72955e+06	3.11651e+06	457508	346955	369502	440929	469109	634634	580339	383282	1.0397e+06	712533	816106	778005	1.18941e+06	368461	1.32841e+06	145074	1.63454e+06	695172	1.04687e+06
Com_22086_neg	Eupatilin	C18 H16 O7	344.09	6.475	343.083	No results	Full match	Full match	Phenylpropanoids and polyketides	Flavonoids	O-methylated flavonoids	6-O-methylated flavonoids	211014	253145	196684	252754	196378	163007	89798.1	61157.1	85215.1	69290.7	90577.3	61079.9	123445	85904.8	130218	147168	230761	1.1856e+06	270115	342320	376682	265869	230536	285777	73677.9	55002.7	124057	73947.6	111565	117293	111880	82352.1	112511	55488.2	119058	83431.3	195315
Com_22445_neg	LNAPE 18:2/N-18:0	C41 H78 N O8 P	743.545	10.772	742.538	No results	Full match	No results					397341	710632	603570	952799	801251	968285	1.53154e+06	349994	1.52674e+06	323547	289423	341693	197359	332460	256783	180059	189428	200865	144170	148306	112641	148902	259262	137114	318952	306930	276000	199460	247626	300424	208710	213890	285242	443594	252144	232915	303971
Com_22525_neg	Prostaglandin D2	C20 H32 O5	388.196	3.77	387.188	Invalid mass	No results	No results	Lipids and lipid-like molecules	Fatty Acyls	Eicosanoids	Prostaglandins and related compounds	1.00487e+07	1.27035e+06	744948	2.05374e+06	1.84058e+06	1.7931e+06	120311	124427	151867	178772	267316	125100	101713	110680	120381	120157	101718	118449	191504	138609	160741	140172	113119	175597	1.0185e+06	599074	1.72119e+06	404659	1.4855e+06	1.31316e+06	565790	1.31573e+06	1.51561e+06	733422	1.46195e+06	634758	874549
Com_22634_neg	PG O-21:2_18:3	C45 H81 O9 P	796.572	9.386	795.565	No results	Invalid mass	No results					40145.3	50920.9	37730.2	24555	67802.8	58888.3	229441	73558	274253	403304	117554	65553.8	37477.3	46008.5	44519.4	42683	31993.1	39566.2	49481.3	43276.8	35099	42591.2	53297.8	37146.9	62691.8	77943.6	67013.2	136831	64238.3	139775	61796.3	70487.6	68917.6	115473	59287.6	258036	56273.5
Com_22846_neg	Ginkgolide C	C20 H24 O11	440.132	5.096	439.125	No results	No results	Full match	Lipids and lipid-like molecules	Prenol lipids	Terpene lactones	Ginkgolides and bilobalides	283600	255897	177549	122861	295364	90774.6	695914	332818	880396	540569	1.23077e+06	615942	103188	114599	146553	103639	122965	74529.8	32372.1	48861.5	64839.1	41786.6	67719.7	116949	451495	231954	882827	153231	305647	442671	220261	403767	702939	335746	1.78509e+06	688246	263033
Com_22854_neg	PG 18:1_18:0;O	C42 H81 O11 P	792.564	7.317	791.557	No results	Invalid mass	No results					46350.6	109093	45049.5	229734	166664	201158	293555	16451.6	24833.1	20204.9	24945.6	17053.3	21807.2	20032.2	25708.9	22615.5	19512.5	21557.9	38120.9	53113.7	51256.7	45636.1	36584.4	53891.3	24045.1	15215.6	33794.8	21359.6	23944.8	33780.7	28027.3	23754.6	31120.8	15990.3	35485.6	22995.3	35090.7
Com_22863_neg	Sinomenine	C19 H23 N O4	329.163	5.756	328.156	No results	No results	Full match	Alkaloids and derivatives	Morphinans	Not available	Morphinans	1.84569e+06	3.33892e+06	1.01206e+06	297486	2.16199e+06	561551	196313	194757	239070	223316	346716	199137	133892	94350.7	125129	139223	134781	111141	213195	233640	235777	195664	150388	229642	930804	1.10402e+06	2.97961e+06	385972	1.53591e+06	1.42412e+06	431553	549554	2.41513e+06	422931	3.5726e+06	429294	530648
Com_22946_neg	Methyl oleate	C19 H36 O2	296.271	10.966	295.264	No results	No results	Full match	Lipids and lipid-like molecules	Fatty Acyls	Fatty acid esters	Fatty acid methyl esters	89311.7	67817.8	121479	149094	172958	189695	58313.2	69649.8	68215.3	70960.3	56289.7	65155.4	29719.1	71858.5	324250	41147	61591.3	76316.2	491478	443015	338800	436446	49162.2	80814.3	73763	70197.9	58990	45108.4	59007.2	63599.7	59423.1	41680.2	62735.8	95308.9	61230.8	49911.8	109381
Com_23110_neg	PMeOH 18:2_18:3	C40 H69 O8 P	708.473	10.529	707.466	No results	Full match	No results					7.91269e+06	1.05517e+07	5.35773e+06	4.15146e+06	3.71789e+06	3.72461e+06	3.7162e+06	6.40208e+06	1.59457e+07	1.66137e+07	3.56961e+07	2.13876e+07	1.74446e+07	1.88228e+06	862670	587329	621108	692324	553196	544087	448934	853719	4.67512e+06	536135	4.16706e+06	1.55604e+06	4.01183e+06	3.42678e+06	983669	2.12165e+06	2.16502e+06	864729	1.10339e+06	1.31221e+06	932241	952032	1.01643e+06
Com_23266_neg	Tetranor-PGDM	C16 H24 O7	310.141	5.846	309.134	Invalid mass	No results	No results	Organic acids and derivatives	Keto acids and derivatives	Medium-chain keto acids and derivatives	Medium-chain keto acids and derivatives	93842.3	101695	100136	46214.7	195280	42151.7	88252.9	99584.6	128986	112223	177253	100713	79493.7	51633.1	68692.5	75864	84411.6	58573.6	771862	654846	623465	547885	476979	472905	139833	107691	201306	96441.6	128309	222832	170000	128751	178651	63371.7	288865	139300	156452
Com_23770_neg	13,14-Dihydro-15-keto-tetranor prostaglandin F1α	C16 H28 O5	600.381	9.722	599.374	Invalid mass	No results	No results	Lipids and lipid-like molecules	Fatty Acyls	Eicosanoids	Prostaglandins and related compounds	94726.7	505537	1.4247e+06	393701	185441	449401	50428.5	90835.7	82032.7	77860.7	63487.3	75917.5	43813.7	44566.1	66045.1	42677.9	48718.8	36358.2	39417.3	40593.9	32543.6	43586.5	54631.2	43905.3	71519.2	98055.7	74712.5	73201	60572.7	86753.4	58949.4	74278	67932.4	64247.3	60505.8	67282.8	59889
Com_24006_neg	Rebaudioside A	C44 H70 O23	966.428	7.129	965.421	No results	No results	Full match	Lipids and lipid-like molecules	Prenol lipids	Terpene glycosides	Steviol glycosides	53543.1	70195.4	51245.2	44496.6	49463.7	42179.8	59909.9	23642.6	30071.7	27102.6	32985.3	24831.6	29817.2	30880.6	38351.3	36263.1	29450.6	30714.7	230672	82522.6	81788.1	394530	58261	70566.4	27794	18112.7	44172.8	29493.5	34867.2	40121.9	44915.2	29606.5	38370.5	19800.4	44010.8	32244.9	47183.1
Com_24169_neg	Methyl arachidonate	C21 H34 O2	318.256	10.741	317.248	No results	No results	Full match					676059	1.14608e+06	358821	271242	340320	307303	61616	71229.8	97102.2	67394.8	93949.4	81745.7	54995.5	122244	598636	154329	278234	281448	69488.7	206672	153726	166291	57084.2	29284.3	80963	62938.9	234150	109279	109583	197803	294601	46377.8	67220.3	82378.6	88044.7	52522.3	108960
Com_24176_neg	3-Hydroxyhippuric Acid	C9 H9 N O4	195.054	5.192	194.046	No results	No results	Full match	Benzenoids	Benzene and substituted derivatives	Benzoic acids and derivatives	Hippuric acids	346066	252054	202708	106521	108676	105464	367246	329218	333373	629746	612355	164646	175761	248905	338518	225532	359873	223549	332674	281043	431821	356596	253530	327779	364814	409318	548887	310946	503428	451003	567328	275001	1.32203e+06	231329	708129	457874	233747
Com_24760_neg	thiamine phosphate	C12 H18 Cl N4 O4 P S	380.046	6.333	379.039	No results	No results	Full match	Organoheterocyclic compounds	Diazines	Pyrimidines and pyrimidine derivatives	Thiamine phosphates	2.94611e+06	2.89787e+06	2.05146e+06	1.53057e+06	1.28368e+06	990688	1.72595e+06	1.10589e+06	1.37763e+06	1.41251e+06	1.59367e+06	1.06734e+06	4.18153e+06	1.34436e+06	4.12811e+06	4.41271e+06	4.73245e+06	3.44989e+06	4.17796e+06	4.39787e+06	4.28621e+06	3.65139e+06	2.49932e+06	4.88292e+06	1.62224e+06	1.23682e+06	2.90624e+06	1.693e+06	2.00681e+06	1.19306e+06	1.87373e+06	1.60016e+06	2.35783e+06	1.18145e+06	2.79533e+06	1.92799e+06	3.74234e+06
Com_25042_neg	3-(5-chloro-3-methylbenzo[b]thiophen-2-yl)-1-methyl-1H-pyrazol-5-amine	C13 H12 Cl N3 S	277.043	4.843	276.036	Full match	No results	No results					450720	825117	491653	408968	202444	157935	113771	114875	73954.4	87441.8	173538	132852	14580.6	16142.2	40275.1	12594.1	16172.6	13409.6	36304.4	17828	21306.1	25469	31075.3	31949.8	125922	45944.5	277267	111186	106996	112971	28846.4	67816.8	118257	111321	181916	73297.8	196596
Com_25158_neg	3-N-butyl-4,5-dihydrophthalide	C12 H16 O2	192.115	5.35	237.113	No results	No results	Full match					215679	177791	139387	135509	87879.4	89398.4	37767.5	44111	155511	276243	412282	53854.9	169734	52336	120059	260070	242951	455620	2.38955e+06	1.45414e+06	2.4781e+06	2.30048e+06	631884	1.86518e+06	65420.7	51543.3	762913	188414	438938	384335	176949	70122.5	409735	75295.1	1.30495e+06	444399	561314
Com_25407_neg	(20R)Ginsenoside Rh2	C36 H62 O8	622.445	7.1	621.438	No results	No results	Full match	Lipids and lipid-like molecules	Prenol lipids	Terpene glycosides	Triterpene saponins	47514.1	60873.5	46226.4	37821.1	44619.4	34626.1	54042.5	22135.1	27474.4	24276.3	27752.6	21480.4	26732.3	24989.2	34595.4	32711.6	26908.7	27188.7	148362	296587	380127	270555	241972	63873.9	24872.6	15157.9	33246.6	25257.2	27463.1	34698.4	36989.8	26707	32671	16518.8	38827.9	26489	42562.1
Com_25459_neg	Protectin D1	C22 H32 O4	396.212	2.496	395.205	Invalid mass	No results	No results	Lipids and lipid-like molecules	Fatty Acyls	Fatty acids and conjugates	Very long-chain fatty acids	2.21048e+06	74288.2	142042	498505	464320	508744	13407.9	35244.7	29356.7	77175.3	78203.7	34484.3	18874.3	22797.3	24891.3	23649.2	19500.3	25234.9	41588.1	31730.8	38196.5	34437.5	24199.8	35633.9	365043	335189	674305	107957	343578	272364	131175	257657	657100	187181	633220	207288	183547
Com_25513_neg	6-Deoxy-D-glucose	C6 H12 O5	164.069	1.523	163.061	No results	No results	Full match	Organic oxygen compounds	Organooxygen compounds	Carbohydrates and carbohydrate conjugates	Hexoses	1.16493e+06	1.69963e+06	192913	380433	340411	300002	123478	208492	280029	313684	268424	137541	207884	321798	249106	383921	219469	404344	87323.4	80419.1	188755	71093.8	69430.2	82541.9	586825	968633	1.24284e+06	497629	1.25639e+06	940271	365750	1.08793e+06	1.25931e+06	474441	1.64131e+06	388027	319622
Com_25547_neg	4,6-dimethyl-2-(methylamino)-5-nitronicotinonitrile	C9 H10 N4 O2	206.079	4.598	205.072	Invalid mass	No results	No results					1.47236e+06	2.81747e+06	1.52693e+06	1.50318e+06	823172	874152	230877	204611	213695	252604	331959	159530	101159	153268	121136	149310	99259.9	136898	122442	188834	143579	119301	110109	213825	359231	329265	997661	446561	432678	597771	338888	662606	632071	312452	987070	325481	407563
Com_25576_neg	D-Xylonic acid	C5 H10 O6	166.048	5.076	165.041	No results	No results	Full match	Organic oxygen compounds	Organooxygen compounds	Carbohydrates and carbohydrate conjugates	Sugar acids and derivatives	198936	166448	101249	80868	50363.1	57804.6	45374.6	44754.8	81600.6	96826.9	105830	58873.2	62368.4	76042.1	38557.1	62220.6	76800.1	47150.7	62502.6	24718.7	25931.5	38233.5	44591.6	28580.7	99925.3	425669	133571	107487	140696	186826	110235	95589.7	377964	62388.8	188032	119280	81731.2
Com_25592_neg	3,4',5-Trimethoxy-trans-stilbene	C17 H18 O3	270.126	5.474	269.118	No results	No results	Full match	Phenylpropanoids and polyketides	Stilbenes	Not available	Stilbenes	142764	202085	152051	91274.3	78008.3	83125.3	56842.2	69611	97433	82178.7	103949	74110	428743	990534	172131	326106	1.08274e+06	245295	45346.8	80201.3	117509	67465.7	94235.9	104791	109175	75953.1	186530	123345	110902	132992	105091	106496	141033	74289.5	154352	112512	115319
Com_25649_neg	3-Methyladipic acid	C7 H12 O4	160.074	5.62	319.14	No results	No results	Full match	Lipids and lipid-like molecules	Fatty Acyls	Fatty acids and conjugates	Medium-chain fatty acids	432554	710630	332758	291927	241927	685552	241051	316315	444293	407954	435520	304091	203052	628692	171409	335792	177009	670839	204415	238076	632834	424529	221693	267864	392323	253577	500488	502959	310062	466650	363478	373512	487146	269823	478553	417052	407341
Com_25728_neg	Pyrrole-2-carboxylic acid	C5 H5 N O2	111.032	1.921	110.025	No results	No results	Full match	Organoheterocyclic compounds	Pyrroles	Pyrrole carboxylic acids and derivatives	Pyrrole 2-carboxylic acids	175302	349997	202986	178612	179100	128630	40733.1	60355.6	151108	74973.4	89852.7	56849.9	240050	383950	782692	168567	1.34973e+06	754196	702455	155785	248893	152673	163756	182501	116013	55955.7	118600	103300	96157.6	133674	114490	167116	191964	88235	136770	116734	192428
Com_25751_neg	Tigloylgomisin H	C28 H36 O8	500.24	7.375	499.233	No results	No results	Full match	Phenylpropanoids and polyketides	Tannins	Hydrolyzable tannins	Hydrolyzable tannins	508259	627408	569588	236583	102192	228890	79064.4	244066	259012	162386	224712	196883	280921	249459	477480	351058	174716	207466	106669	198824	166052	225746	133905	327943	98796.3	68337.3	366763	408095	395313	757646	635937	628404	96029.3	71388.9	398668	400301	335225
Com_25914_neg	LPC 14:0	C22 H46 N O7 P	513.311	8.41	512.303	No results	Invalid mass	No results	Lipids and lipid-like molecules	Glycerophospholipids	Glycerophosphocholines	Phosphocholines	315130	472622	719543	742886	310262	466648	51442.7	92872.9	117467	73778.5	96030.6	99885.1	66164.2	51782.4	69612.9	45425.1	49078	67261	28234.2	32747.2	25869.7	29904.1	39451	27856.6	121540	115322	148963	100901	112659	164890	64782.9	162527	112134	180853	107037	118745	86333.8
Com_25962_neg	PMeOH 18:0_18:1	C40 H77 O8 P	716.536	10.023	715.528	No results	Full match	No results					796679	936963	687170	938201	1.35478e+06	916187	888926	1.45529e+06	1.15682e+06	1.16943e+06	931697	1.20838e+06	622237	768320	843283	702435	600734	664290	1.01992e+06	5.70229e+06	1.84963e+07	2.21199e+07	2.22796e+07	2.63336e+07	2.71493e+07	1.58569e+07	1.56054e+07	1.27835e+06	1.07702e+06	1.20073e+06	998994	1.17111e+06	1.12397e+06	1.08722e+06	941750	1.01656e+06	937010
Com_26376_neg	PC 16:0_18:2	C42 H80 N O8 P	803.577	10.944	802.57	No results	Invalid mass	No results					168747	128136	234036	289593	327007	369017	114331	131660	128887	134074	106355	128613	63232.2	81172.8	129277	831924	71321.8	197851	184435	70429.4	47993.5	57733.3	92888	147100	141843	133467	111457	86153.8	101685	120167	89463.9	78751.4	118534	180079	100547	94304.5	91804.6
Com_26428_neg	Notoginsenoside R1	C47 H80 O18	932.538	10.474	931.531	No results	No results	Full match	Lipids and lipid-like molecules	Prenol lipids	Terpene glycosides	Triterpene saponins	169028	110906	188116	198428	415762	340475	232547	297773	114165	193862	221478	274307	66044.8	73372.9	81789.1	53473.3	60772.6	65757.5	43637.4	55352.5	47538.9	96874.3	748680	40461.1	276227	338095	98329.5	70729	176709	102153	92933.2	305665	103057	1.07043e+06	83517.9	84723.4	75172.8
Com_26444_neg	Oenin chloride	C23 H25 Cl O12	528.106	5.945	527.098	No results	No results	Full match	Phenylpropanoids and polyketides	Flavonoids	Flavonoid glycosides	Anthocyanidin-3-O-glycosides	329783	2.53959e+06	468154	1.29093e+06	155765	1.00759e+06	164982	194817	235442	232944	322409	193523	235127	129207	180099	183602	264596	183428	172293	207858	208430	181128	128408	198887	281218	235904	471513	173254	259125	405590	320710	215036	346185	117631	660577	346540	300682
Com_26603_neg	Notoginsenoside Fe	C47 H80 O17	916.544	9.628	915.537	No results	No results	Full match	Lipids and lipid-like molecules	Prenol lipids	Terpene glycosides	Triterpene saponins	155574	867365	657301	100984	190352	130977	100158	150564	142030	146881	125603	128512	78907.3	105453	106961	81571.1	78861.5	77972.4	81403.8	83955	67363	81567	105860	80185.4	127729	165257	115476	134253	114746	156395	125773	143144	135518	116302	111963	122461	111968
Com_26621_neg	2,2'-Cyclouridine	C9 H10 N2 O5	226.059	2.336	225.052	No results	No results	Full match	Organoheterocyclic compounds	Diazines	Pyrimidines and pyrimidine derivatives	Pyrimidones	413016	892712	456433	1.1998e+06	136056	432082	136304	181871	322577	325609	158894	235622	69047.1	79528.4	87269.5	82511.5	65138.2	77323.5	129219	99062.9	128902	116482	76627.5	117822	61146.3	98484.7	234454	264836	76905	98358.4	107540	154238	263735	79076.2	111376	204246	202895
Com_26812_neg	N6-Succinyl Adenosine	C14 H17 N5 O8	383.108	5.294	382.1	No results	No results	Full match	Nucleosides, nucleotides, and analogues	Purine nucleosides	Not available	Purine nucleosides	242074	270843	183804	247394	83763.7	94584.2	70804.4	72208.4	98884.3	91256.4	132573	90505.4	112090	87949.5	48786.1	130542	120388	113310	94300.7	66385.9	114596	101224	64665.8	77697.7	110026	69023	199529	124543	129082	130591	133469	115426	140561	88399.9	146238	120953	122015
Com_26859_neg	Isochlorogenic acid C	C25 H24 O12	516.125	4.697	515.118	No results	No results	Full match	Organic oxygen compounds	Organooxygen compounds	Alcohols and polyols	Quinic acids and derivatives	140195	112074	62381.6	35304.8	34503.7	33156.2	238329	270223	462225	300177	268209	401556	29423.5	45457	26978	31111.8	33064.6	33511.8	53573.2	42872.8	57992.2	55652.1	31063.7	46645.5	129999	83654.6	270718	269188	116195	228790	145181	191165	75752.5	126888	61434.3	284376	155643
Com_27033_neg	5-[4-(2-furylcarbonyl)piperazino]-5-oxo-3-phenylpentanoic acid	C20 H22 N2 O5	370.148	3.697	369.141	Invalid mass	No results	No results					212485	155534	39153.6	201550	64440.1	96938.9	162844	444333	544882	369434	275719	425535	58518.4	30102	10499.9	59055	54805.6	12140.1	75394.4	144018	538234	555838	261778	313885	208788	297522	431106	457712	317216	229546	269537	396558	385960	234645	251294	537824	369259
Com_27095_neg	Orcinol glucoside	C13 H18 O7	286.105	3.453	285.098	No results	Full match	Full match	Organic oxygen compounds	Organooxygen compounds	Carbohydrates and carbohydrate conjugates	Phenolic glycosides	4.90986e+06	2.84558e+06	7.39014e+06	862468	9.27215e+06	1.21816e+06	707904	1.29853e+06	1.21596e+06	1.26429e+06	1.79808e+06	1.31541e+06	584341	583618	121833	338040	495074	910288	121655	263876	140533	149398	256839	178594	1.20348e+06	1.07916e+06	1.36703e+06	1.60696e+06	988224	1.20379e+06	1.13325e+06	1.6533e+06	1.28669e+06	1.04079e+06	1.70545e+06	1.61979e+06	1.79341e+06
Com_27309_neg	3-Indoleacetonitrile	C10 H8 N2	156.069	3.462	155.062	No results	No results	Full match	Organoheterocyclic compounds	Indoles and derivatives	Indoles	3-alkylindoles	24160.3	20875.8	13513.4	9419.49	17617.8	7333.73	99448	23417	11650.9	11135.3	12784.9	29661.9	26583	47212	86114.9	12738.7	184617	58864.4	228487	398428	321104	326991	610543	184847	36456.8	99733.4	24714.1	152856	405701	30511.1	115637	15958.3	22607.2	10918.3	25508.1	17415.4	153805
Com_27319_neg	Nardosinone	C15 H22 O3	250.157	7.206	249.15	No results	No results	Full match	Lipids and lipid-like molecules	Prenol lipids	Sesquiterpenoids	Sesquiterpenoids	157575	184888	139036	136840	165671	131830	189649	63039.3	90541.2	79937	113885	76861.8	511251	162418	537392	471643	509242	307054	2.931e+06	3.27162e+06	3.05182e+06	3.0417e+06	3.07229e+06	2.53638e+06	136891	68993.4	129159	194898	477521	141498	669127	213502	114571	59909.5	131917	161986	390923
Com_27834_neg	4-(2-((4-Cyanophenyl)amino)oxazol-5-yl)benzonitrile	C17 H10 N4 O	286.088	4.881	285.081	Invalid mass	No results	No results	Organoheterocyclic compounds	Azoles	Oxazoles	Phenyl-1,3-oxazoles	1.05399e+06	383142	296426	146611	167408	127341	7.9171e+07	4.28961e+07	4.14667e+07	2.95646e+07	8.75733e+07	3.64626e+07	2.12646e+06	3.27049e+06	2.55938e+06	4.15833e+06	1.30309e+06	2.56068e+06	980832	2.41352e+06	2.09289e+06	1.54123e+06	8.20315e+06	2.30215e+06	2.2487e+07	2.00701e+07	2.76562e+07	3.70089e+07	3.15896e+07	2.83801e+07	8.29887e+07	3.65943e+07	2.85102e+07	2.48373e+07	3.1807e+07	5.13777e+07	2.88377e+07
Com_28059_neg	Adenosine 5'-Diphosphate	C10 H15 N5 O10 P2	427.03	2.03	426.022	No results	No results	Full match	Nucleosides, nucleotides, and analogues	Purine nucleotides	Purine ribonucleotides	Purine ribonucleoside diphosphates	1.4316e+06	3.70572e+06	1.39412e+06	980053	1.80288e+06	726240	76996	130603	575365	328150	571389	223225	736000	1.14009e+06	1.15786e+06	1.54436e+06	1.06393e+06	836002	961175	342206	671994	372715	484776	522536	148125	2.13022e+06	196019	261288	159255	155587	225802	310864	411464	1.81491e+06	307883	418211	865825
Com_28075_neg	Thymopentin	C30 H49 N9 O9	679.366	4.676	678.358	No results	No results	Full match	Organic acids and derivatives	Carboxylic acids and derivatives	Amino acids, peptides, and analogues	Oligopeptides	59286.2	56677.9	36293	20527.9	18418	18746.6	25485.6	26175.7	27039.8	25729.6	34564	36250.1	17659.1	27851.9	19579.7	20056.1	20456.5	20188.7	40352.4	32849.6	43039.3	41302.6	24608.1	34618.3	145211	237483	307886	161398	46709.8	46194.1	39443.2	43595.2	310358	47772.8	517161	41093.1	47338.9
Com_28140_neg	ST 29:1;O;Hex;FA 20:4	C55 H90 O7	908.685	10.4	907.678	No results	Invalid mass	No results					442146	76923.8	126105	135550	158213	154080	67335	72248.1	73096.8	71700	68859.6	72687.5	47178.2	47714.9	62510.5	38494.7	76660.3	54579.1	31689	37281.3	28770	32368.1	46855.3	29991.7	81228.8	82357.2	69852.6	50470.7	52907.5	67936.5	59966.4	52810.5	82372.7	100118	64467	68210.1	54746.5
Com_3327_neg	13(S)-HOTrE	C18 H30 O3	294.22	7.084	293.212	Full match	No results	Full match	Lipids and lipid-like molecules	Fatty Acyls	Lineolic acids and derivatives	Lineolic acids and derivatives	1.35512e+06	1.98504e+06	1.64628e+06	1.32265e+06	2.72713e+06	731756	9.95994e+06	6.76003e+06	3.26515e+06	6.7118e+06	4.28891e+06	4.96505e+06	3.66217e+06	3.05971e+06	3.55396e+06	5.44351e+06	3.11922e+06	2.60677e+06	8.17747e+06	1.44195e+07	1.50425e+07	1.21105e+07	1.01644e+07	1.07264e+07	3.82317e+06	321039	1.65316e+06	451949	4.08856e+06	2.4603e+06	4.80074e+06	5.47511e+06	1.88192e+06	2.23201e+06	7.39074e+06	3.93807e+06	5.36791e+06
Com_80_neg	LPE 18:2	C23 H44 N O7 P	477.285	8.909	476.278	No results	Full match	Full match	Lipids and lipid-like molecules	Glycerophospholipids	Glycerophosphoethanolamines	1-acyl-sn-glycero-3-phosphoethanolamines	6.03443e+08	1.22944e+08	2.9406e+08	6.15658e+08	3.02514e+08	2.9175e+08	3.45801e+07	2.63169e+07	5.92716e+07	4.81446e+07	9.22617e+07	5.87239e+07	1.58104e+07	4.35224e+07	2.30048e+07	1.09129e+07	2.62598e+07	3.15212e+07	4.93617e+06	1.26314e+07	639122	9.08837e+06	3.52863e+07	3.47445e+06	7.50208e+07	1.06199e+08	2.68612e+08	3.7064e+07	7.78758e+07	8.89607e+07	3.80239e+07	6.09557e+07	1.38482e+08	1.40598e+08	2.1061e+08	4.19017e+07	6.89184e+07
Com_19_neg	MGMG (18:2)	C27 H48 O9	516.33	8.775	561.328	No results	No results	Full match					1.13063e+08	2.2189e+07	3.75166e+08	3.39119e+08	3.68638e+08	4.9407e+08	4.96893e+08	4.28644e+08	3.52385e+08	7.04878e+08	4.46346e+08	4.75013e+08	4.87173e+07	6.0204e+07	2.44707e+08	9.40513e+06	2.67287e+07	9.89121e+07	1.18452e+06	1.57316e+06	160041	2.41274e+06	4.73703e+06	254978	7.41188e+08	3.74231e+08	5.20235e+08	5.13256e+08	4.08784e+08	7.60037e+08	2.78046e+08	4.95284e+08	5.31766e+08	1.38866e+09	4.16634e+08	7.11381e+08	8.47666e+07
Com_3711_neg	Phenylglyoxylic acid	C8 H6 O3	150.032	5.14	149.025	Full match	No results	Full match	Benzenoids	Benzene and substituted derivatives	Benzoyl derivatives	Benzoyl derivatives	5.78242e+06	1.04374e+06	1.61594e+07	1.04488e+06	1.45347e+07	2.06988e+06	3.32928e+06	2.60822e+06	3.84062e+06	3.36162e+06	3.81884e+06	4.50703e+06	2.18992e+06	1.85977e+06	1.86067e+06	2.10003e+06	2.69873e+06	2.52328e+06	998821	1.06921e+06	1.2965e+06	1.07064e+06	1.05007e+06	1.03973e+06	1.1292e+06	1.79244e+06	3.40943e+06	4.73996e+06	2.59081e+06	3.34902e+06	5.10895e+06	2.87713e+06	4.0043e+06	2.01994e+06	4.06994e+06	4.43457e+06	4.10402e+06
Com_311_neg	Cucurbitacin B	C32 H46 O8	604.326	6.31	603.318	No results	Invalid mass	No results	Lipids and lipid-like molecules	Steroids and steroid derivatives	Cucurbitacins	Cucurbitacins	8.70442e+06	6.86074e+06	3.72898e+06	4.11405e+06	4.14171e+06	2.64022e+07	1.35141e+08	6.40347e+07	7.07623e+07	3.91767e+06	9.4063e+07	3.52482e+07	1.54888e+10	6.20927e+09	1.18689e+10	1.41099e+10	1.49632e+10	1.12797e+10	1.08046e+10	1.38336e+10	1.26555e+10	9.47113e+09	6.54502e+09	1.68679e+10	5.76404e+07	1.93674e+07	3.23635e+08	5.69251e+07	5.79523e+09	5.91627e+08	4.33284e+09	3.08589e+09	2.95922e+07	9.84743e+06	1.14605e+08	2.23645e+08	1.00505e+10
Com_4_neg	9-HpOTrE	C18 H30 O4	310.214	7.491	309.207	No results	No results	Full match	Lipids and lipid-like molecules	Fatty Acyls	Lineolic acids and derivatives	Lineolic acids and derivatives	1.35905e+06	2.07706e+06	1.27979e+06	810990	3.26715e+06	569171	1.14464e+07	2.971e+06	3.68401e+06	1.50288e+06	3.69085e+06	2.95296e+06	1.83898e+07	8.56037e+06	4.93415e+07	1.83454e+07	1.1599e+07	9.91906e+06	1.48047e+08	5.06574e+08	3.35236e+08	2.1046e+08	3.17255e+08	2.70052e+08	9.63153e+06	3.43375e+06	3.77246e+06	9.76766e+06	4.78865e+07	3.27243e+06	4.93627e+07	1.34487e+07	2.28768e+06	1.01785e+06	1.6797e+06	2.17734e+06	8.99522e+07
Com_351_neg	gamma-Glutamylmethionine	C10 H18 N2 O5 S	278.094	4.848	277.086	No results	Full match	No match	Organic acids and derivatives	Carboxylic acids and derivatives	Amino acids, peptides, and analogues	Dipeptides	1.15692e+06	4.34249e+06	2.98481e+06	1.24465e+06	1.18086e+06	775405	1.85814e+06	1.81761e+06	1.43202e+06	1.50403e+06	1.32393e+06	301172	2.29962e+08	1.3275e+08	1.89978e+07	3.95208e+07	2.50327e+08	1.30171e+08	897013	591639	3.59737e+06	651221	1.36853e+06	1.67366e+06	2.43327e+06	3.20593e+06	2.10733e+06	1.21453e+06	3.72193e+06	2.51555e+06	2.43531e+06	2.43108e+06	2.52082e+06	1.22336e+06	2.19534e+06	2.16196e+06	2.30999e+07
Com_231_neg	Tricin 5-O-hexoside derivative	C24 H22 O14	534.101	5.547	533.094	No results	No results	Full match					1.59084e+06	916323	517913	373002	332041	337926	6.06692e+07	1.20984e+08	1.33428e+08	5.08842e+07	4.37704e+07	4.51352e+07	1.95215e+06	295420	1.81717e+07	260832	194282	213853	4.28756e+07	1.05925e+08	1.09803e+08	9.33156e+07	2.0116e+08	1.30292e+08	6.15965e+07	995100	7.68096e+06	3.05109e+06	8.53933e+06	2.37004e+06	3.20304e+07	1.10434e+07	6.95384e+07	3.79089e+06	1.35215e+07	3.51323e+07	7.10118e+07
Com_285_neg	LPE 18:3	C23 H42 N O7 P	475.27	8.425	474.263	No results	Full match	No results	Lipids and lipid-like molecules	Glycerophospholipids	Glycerophosphoethanolamines	1-acyl-sn-glycero-3-phosphoethanolamines	1.76678e+07	2.69766e+06	1.0267e+07	1.98202e+07	1.55928e+07	1.13204e+07	1.76364e+07	2.13708e+07	4.48762e+07	2.60361e+07	6.46427e+07	2.60946e+07	1.09483e+07	3.30071e+07	1.99499e+07	1.39418e+07	1.26675e+07	2.32085e+07	2.46454e+07	2.36001e+07	1.06609e+07	1.78756e+07	4.11664e+07	1.5696e+07	7.39726e+07	1.2336e+08	1.4424e+08	4.33484e+07	6.86422e+07	7.23396e+07	4.43584e+07	7.14401e+07	1.46344e+08	5.21873e+07	1.52797e+08	3.41299e+07	2.90908e+07
Com_158_neg	LPE 18:1	C23 H46 N O7 P	479.301	9.269	478.294	No results	Full match	Full match	Lipids and lipid-like molecules	Glycerophospholipids	Glycerophosphoethanolamines	1-acyl-sn-glycero-3-phosphoethanolamines	1.46356e+08	7.19902e+07	3.0391e+08	3.01856e+08	1.26342e+08	2.19036e+08	973924	354948	826334	292382	2.1495e+06	763829	1.1053e+06	331710	939323	66526	415620	437391	79031.8	85191.7	42546.7	84205.8	140557	61593.4	690049	549744	2.59259e+06	1.00138e+06	1.36574e+06	2.37732e+06	736302	406104	789389	805990	1.97688e+06	891767	9.6916e+06
Com_166_neg	Tenuifolin	C36 H56 O12	680.378	5.938	679.37	No results	No results	Full match	Lipids and lipid-like molecules	Prenol lipids	Terpene glycosides	Triterpene saponins	6.35151e+06	1.2286e+07	5.83428e+06	4.52182e+06	5.71852e+06	3.79351e+06	4.2297e+06	1.02983e+07	8.47799e+06	932858	1.06298e+06	3.1198e+06	2.76383e+06	454415	1.23387e+06	907476	3.02188e+06	893221	6.00041e+06	3.89812e+06	1.5669e+06	2.7491e+06	3.19478e+06	8.69942e+06	9.05149e+06	1.32124e+06	1.22529e+07	1.3014e+06	1.73646e+06	8.84388e+06	1.06336e+07	4.68795e+06	4.7192e+06	770168	7.98572e+07	5.65268e+06	9.48779e+06
Com_1440_neg	13-HPODE	C18 H32 O4	312.23	6.14	357.228	No results	No results	Full match	Lipids and lipid-like molecules	Fatty Acyls	Lineolic acids and derivatives	Lineolic acids and derivatives	230077	555108	473642	138679	797348	207244	513324	341716	694985	332130	778597	332909	5.03472e+06	3.42397e+06	7.4755e+06	6.56466e+06	1.69579e+06	2.64984e+06	2.24872e+07	3.36521e+07	4.82862e+07	3.6487e+07	3.9533e+07	2.71051e+07	550998	232753	379612	1.87128e+06	8.59553e+06	884391	6.92462e+06	4.22172e+06	526013	288023	1.21008e+06	675014	9.99746e+06
Com_6_neg	Ganoderic acid A	C30 H44 O7	516.309	6.081	515.302	No results	No results	Full match	Lipids and lipid-like molecules	Prenol lipids	Triterpenoids	Triterpenoids	6.84545e+07	2.97578e+07	7.71454e+07	2.15265e+07	7.39223e+07	1.14514e+07	2.13192e+07	4.61069e+06	2.45805e+07	5.42644e+06	4.33968e+07	1.13819e+07	4.57322e+08	1.13954e+08	1.12388e+08	2.80232e+08	4.26998e+08	2.66475e+08	2.39508e+07	3.95118e+07	4.59922e+07	3.53763e+07	2.60152e+07	5.71662e+07	2.59516e+07	3.34254e+06	3.50168e+06	4.61334e+06	1.07034e+07	1.72989e+07	1.00568e+08	5.44906e+06	3.42548e+07	8.92072e+06	1.01179e+08	2.47603e+07	8.14461e+07
Com_61_neg	3-O-p-coumaroyl quinic acid O-hexoside	C22 H28 O13	500.154	5.579	499.146	No results	No results	Full match					1.07704e+06	1.17636e+06	1.73896e+06	637276	2.54701e+06	812332	1.17546e+07	2.65842e+07	1.33942e+07	2.14113e+07	2.48864e+07	9.47362e+07	3.17733e+06	4.35319e+06	1.94006e+06	4.05466e+06	2.49561e+06	3.31646e+06	1.75886e+07	4.36214e+07	3.8024e+07	3.15523e+07	2.63577e+07	3.6608e+07	3.93928e+07	1.4316e+08	3.53191e+07	8.42422e+08	1.02061e+08	7.91926e+07	3.02824e+07	1.03069e+08	2.11562e+07	1.0355e+07	5.50215e+07	7.42092e+07	7.04653e+07
Com_112_neg	Benzyl 6-O-beta-D-glucopyranosyl-beta-D-glucopyranoside	C19 H28 O11	432.163	5.273	431.156	Full match	No results	No results					5.71623e+08	3.27947e+08	3.10663e+08	2.62265e+07	1.75969e+08	1.47086e+07	3.95515e+06	3.43145e+06	6.7597e+06	3.3948e+06	3.46707e+06	4.48883e+06	5.62067e+06	6.79232e+07	5.02683e+06	9.57561e+06	1.9824e+07	9.74324e+06	1.71792e+06	3.74438e+06	3.81003e+06	1.83265e+06	1.34929e+06	1.82171e+06	2.56913e+06	3.81936e+06	1.31723e+07	4.03722e+07	5.6158e+06	2.38575e+06	2.90754e+06	4.18528e+06	1.428e+06	1.1851e+06	4.53412e+06	5.89291e+06	4.60575e+07
Com_1142_neg	6-Paradol	C17 H26 O3	278.188	6.247	323.186	No results	No results	Full match	Benzenoids	Phenols	Methoxyphenols	Paradols	1.25461e+06	3.43301e+06	1.19813e+06	668088	2.55458e+06	968416	1.70704e+06	1.59843e+06	4.23162e+06	2.5773e+06	4.6952e+06	2.53548e+06	1.53189e+07	5.69882e+06	1.856e+07	1.31646e+07	9.93843e+06	6.84372e+06	2.04762e+07	9.71271e+07	7.67392e+07	6.70043e+07	7.95586e+07	2.78842e+07	2.41818e+06	1.41493e+06	3.19431e+06	4.31549e+06	1.66506e+07	4.69585e+06	2.09346e+07	7.11348e+06	620492	1.97336e+06	1.59735e+06	7.34901e+06	2.3702e+07
Com_1533_neg	Ganoderic acid C2	C30 H46 O7	518.325	6.505	517.318	No results	No results	Full match	Lipids and lipid-like molecules	Prenol lipids	Triterpenoids	Triterpenoids	3.23566e+07	6.37004e+07	5.54215e+07	1.96062e+07	3.04864e+07	1.60854e+07	501762	322199	164746	69715.1	750405	128700	2.20243e+06	573326	1.73196e+06	1.774e+06	2.19776e+06	989217	2.93315e+06	4.32484e+06	5.23454e+06	4.88827e+06	1.95214e+06	5.97092e+06	245001	53219.9	125430	80367.5	598095	581205	1.60515e+06	369019	141416	95064.8	2.23583e+06	169359	8.51282e+06
Com_3073_neg	Benzamide	C7 H7 N O	121.053	5.363	120.045	No results	No results	Full match	Benzenoids	Benzene and substituted derivatives	Benzoic acids and derivatives	Benzamides	4.75894e+06	933258	1.43642e+07	439980	2.44825e+06	455462	124070	147012	199066	213183	226424	157597	123929	160206	209422	165536	146964	152754	145199	97174.2	176377	154661	101616	141752	230910	168395	394034	336218	246132	275595	209338	240311	315306	158919	268786	233056	1.09764e+06
Com_1067_neg	LPE 16:2	C21 H40 N O7 P	449.255	8.097	448.247	No results	Full match	No results	Lipids and lipid-like molecules	Glycerophospholipids	Glycerophosphoethanolamines	1-acyl-sn-glycero-3-phosphoethanolamines	2.39456e+06	73858.6	1.74712e+06	3.60332e+06	3.81202e+06	2.85861e+06	86419.1	204287	391032	1.04705e+06	1.79326e+06	320149	52102.6	78139.4	54430.2	57585.8	67896.8	42437.8	192130	206843	260808	367437	870021	166234	1.2787e+07	9.59122e+06	3.28342e+07	2.18855e+06	1.11946e+07	1.12729e+07	2.38178e+06	1.403e+07	1.40368e+07	2.88341e+07	1.90528e+07	1.92627e+06	3.71912e+06
Com_1458_neg	Dihydrojasmone	C11 H18 O	166.136	6.347	211.134	No results	No results	Full match	Organic oxygen compounds	Organooxygen compounds	Carbonyl compounds	Cyclic ketones	2.94968e+06	5.37532e+06	1.73533e+06	2.20564e+06	4.89266e+06	2.10224e+06	8.47584e+06	5.72333e+06	1.06817e+07	3.16673e+06	8.93053e+06	3.68198e+06	1.6237e+07	1.45126e+07	7.14835e+07	2.26439e+07	2.08995e+07	1.67724e+07	2.86872e+07	5.42603e+07	5.25955e+07	3.17586e+07	5.47383e+07	4.38206e+07	6.80969e+06	1.52401e+06	7.24514e+06	3.25609e+06	9.83567e+06	7.35349e+06	1.82882e+07	7.7019e+06	3.74711e+06	2.31488e+06	1.09092e+07	5.28308e+06	2.40267e+07
Com_205_neg	Ursolic acid	C30 H48 O3	456.36	9.568	455.353	Full match	No results	Full match	Lipids and lipid-like molecules	Prenol lipids	Triterpenoids	Triterpenoids	4.31416e+08	5.77689e+08	5.55071e+08	2.65879e+08	2.48838e+08	1.92847e+08	156231	240167	213586	230468	1.9613e+06	201589	123812	153336	166864	585387	261984	122345	130891	121146	91266.8	125127	155253	110836	200418	266683	175956	210654	238005	217820	178528	212753	210732	196216	802067	185245	4.53676e+07
Com_725_neg	Xanthurenic acid O-hexoside	C16 H17 N O9	367.09	4.959	366.083	No results	No results	Full match					6.71788e+07	1.1199e+08	1.79289e+07	3.92513e+07	1.60523e+07	5.1243e+07	3.42482e+07	5.42768e+07	3.87297e+07	4.26232e+07	4.6791e+07	4.85074e+07	1.71678e+07	2.77968e+07	6.67208e+06	2.22444e+07	1.44816e+07	3.17361e+07	1.17441e+07	1.23321e+07	1.22095e+07	1.56213e+07	1.14007e+07	1.17502e+07	4.35732e+07	2.99108e+07	4.85781e+07	4.70896e+07	5.02871e+07	5.08712e+07	4.7989e+07	4.05821e+07	4.02251e+07	2.13048e+07	3.38655e+07	4.8698e+07	4.12708e+07
Com_167_neg	3-[4-methyl-1-(2-methylpropanoyl)-3-oxocyclohexyl]butanoic acid	C15 H24 O4	268.168	6.848	267.16	Full match	No results	No results					471345	330009	206776	97525.4	1.18659e+06	109741	96509.8	209900	432095	155932	172102	104750	9.4676e+06	9.51283e+06	1.3478e+07	1.15907e+07	5.68674e+06	5.35188e+06	3.98898e+08	8.75829e+07	1.61922e+08	1.45068e+08	9.15389e+07	9.96259e+07	1.11611e+06	760791	3.6733e+06	3.65901e+06	2.23789e+07	2.42771e+06	1.77001e+07	6.05228e+06	1.28167e+06	278381	803485	640020	4.06102e+07
Com_9459_neg	Ipriflavone	C18 H16 O3	280.11	5.462	279.103	No results	No results	Full match	Phenylpropanoids and polyketides	Isoflavonoids	Isoflav-2-enes	Isoflavones	835972	884329	750327	500872	400016	390891	243584	277020	398310	354793	390247	317298	497952	4.29163e+06	3.85399e+06	1.78506e+06	275620	2.93578e+06	491934	301093	441155	253281	353782	393410	421673	317622	706626	691009	449606	583357	402002	432264	529471	358417	592516	422395	432934
Com_10523_neg	2,3-Dinor-8-epi-prostaglandin F2α	C18 H30 O5	326.209	7.477	325.202	Full match	No results	No results	Lipids and lipid-like molecules	Fatty Acyls	Eicosanoids	Prostaglandins and related compounds	291096	414490	297742	332178	513821	342058	386380	147317	231803	203563	299607	211106	1.32048e+06	501299	1.59168e+06	1.31931e+06	719114	580706	7.20145e+06	1.62392e+07	7.6015e+06	1.44975e+07	1.1968e+07	1.00815e+07	665685	355180	743049	595959	1.73219e+06	983117	2.3895e+06	627187	589760	181349	348591	523231	2.6635e+06
Com_438_neg	Schisantherin E	C30 H34 O9	538.221	5.952	537.213	No results	No results	Full match	Phenylpropanoids and polyketides	Tannins	Hydrolyzable tannins	Hydrolyzable tannins	1.28145e+08	1.56306e+08	2.64071e+07	5.5133e+07	5.72805e+07	3.7034e+07	136325	153394	156364	165837	236740	152828	197337	108441	142050	154094	222071	153947	144603	158933	161204	152017	106761	164918	188644	165541	327902	118391	178913	255068	232994	162527	250177	91221.4	481791	261987	1.05172e+07
Com_4648_neg	Polypodine B	C27 H44 O8	496.304	6.328	495.297	No results	No results	Full match	Lipids and lipid-like molecules	Steroids and steroid derivatives	Bile acids, alcohols and derivatives	Hydroxy bile acids, alcohols and derivatives	3.3922e+06	4.7017e+06	5.43651e+06	1.2427e+06	3.66343e+06	2.18221e+06	2.36571e+06	2.51919e+06	1.05142e+06	2.59779e+06	2.11749e+06	1.4788e+06	2.94651e+08	1.11429e+08	2.1313e+08	2.70242e+08	2.81329e+08	2.01381e+08	5.64054e+06	4.92724e+06	4.37361e+06	7.72437e+06	7.03964e+06	3.42679e+08	1.70339e+06	456442	5.43826e+06	1.25148e+07	1.07906e+08	2.46297e+06	3.0346e+06	3.80739e+06	937181	1.04753e+06	3.49056e+06	4.42373e+06	1.77337e+08
Com_1349_neg	Maltitol	C12 H24 O11	344.132	1.331	343.124	No results	Full match	Full match	Lipids and lipid-like molecules	Fatty Acyls	Fatty acyl glycosides	Fatty acyl glycosides of mono- and disaccharides	4.33312e+07	1.97497e+07	6.6406e+06	1.17653e+07	3.15204e+06	6.17646e+06	1.60016e+06	4.36679e+06	1.70857e+07	6.97434e+06	1.72542e+07	6.56249e+06	794529	790340	435710	965143	347355	444278	279970	739330	396871	241360	817683	197965	8.12091e+06	5.42626e+06	2.43397e+07	1.18796e+07	7.70551e+06	1.37563e+07	5.9211e+06	1.0023e+07	7.97185e+06	9.2046e+06	2.05236e+07	1.1938e+07	4.62067e+06
Com_2182_neg	Pipecolic acid	C6 H11 N O2	129.079	1.433	128.072	No results	No results	Full match	Organic acids and derivatives	Carboxylic acids and derivatives	Amino acids, peptides, and analogues	Alpha amino acids	621424	624792	392401	342090	233629	276077	961330	1.20346e+06	715770	569120	1.93915e+06	1.53141e+06	1.89395e+06	1.79483e+07	474016	2.38513e+06	3.72383e+06	4.29064e+06	5.36744e+06	1.53996e+06	1.46507e+06	1.68742e+06	2.95726e+06	3.57276e+06	4.24935e+06	501435	5.37264e+06	670608	1.84208e+06	4.22622e+06	3.16604e+06	3.72401e+06	6.09338e+06	2.39463e+06	7.36044e+06	2.87445e+06	4.15845e+06
Com_678_neg	Quercetin 3-O-sophoroside	C27 H30 O17	626.149	5.123	625.142	No results	No results	Full match	Phenylpropanoids and polyketides	Flavonoids	Flavonoid glycosides	Flavonoid-7-O-glycosides	448217	1.25753e+06	261403	461478	110395	473823	1.06195e+06	3.43589e+06	5.16948e+06	515561	218101	1.58744e+06	188706	269138	1.38505e+06	179718	430520	228857	4.80768e+06	1.91806e+07	8.18899e+07	2.15276e+07	3.06932e+07	4.87079e+07	1.71029e+06	198211	387138	233489	1.45375e+06	269953	2.08496e+06	183280	692893	124733	280397	668830	5.77631e+06
Com_15389_neg	Palmaturbine	C20 H20 N O4	338.138	5.809	721.274	No results	No results	Full match	Alkaloids and derivatives	Protoberberine alkaloids and derivatives	Not available	Protoberberine alkaloids and derivatives	461078	404342	304322	183750	266365	182805	5.7834e+06	1.61406e+06	1.92971e+06	2.14295e+06	712910	8.33516e+06	319040	219320	302835	324708	342348	283251	2.41029e+06	2.61093e+06	2.92817e+06	2.79968e+06	2.99659e+06	1.68599e+06	3.45741e+06	2.08267e+06	1.41131e+06	1.37761e+07	4.57111e+06	993473	3.32791e+06	4.21778e+06	1.35133e+06	3.40225e+06	1.24035e+06	2.74951e+06	3.25385e+06
Com_2908_neg	7-O-Ethylmorroniside	C19 H30 O11	434.179	5.722	479.178	No results	No results	Full match	Organic oxygen compounds	Organooxygen compounds	Carbohydrates and carbohydrate conjugates	O-glycosyl compounds	199719	254056	154011	528321	539018	383794	1.21159e+07	1.4096e+07	8.73866e+06	1.29322e+07	2.80569e+07	1.02902e+07	118281	105575	344984	256182	132023	115280	1.14984e+07	1.11175e+07	1.30649e+07	1.05273e+07	9.11804e+06	1.1849e+07	1.2016e+07	1.49932e+07	2.05859e+07	8.8176e+06	2.01224e+07	2.08467e+07	1.69669e+07	1.08985e+07	1.6739e+07	7.9698e+06	4.1291e+07	1.22433e+07	1.10111e+07
Com_1427_neg	Schisantherin A	C30 H32 O9	536.205	6.73	535.198	No results	No results	Full match	Phenylpropanoids and polyketides	Tannins	Hydrolyzable tannins	Hydrolyzable tannins	124287	152493	109142	80057.1	88697.6	70981.1	67152	41727.6	58843.1	47221.4	62922.1	39728.6	81343	68336.8	903204	366328	79419.8	78690.9	1.03789e+07	1.8882e+07	1.42859e+07	2.88244e+07	1.34536e+07	8.43029e+06	49801.6	33207.1	78756.7	111772	1.48539e+06	259090	2.2759e+06	308232	67531.4	35603.4	78369	60761.2	3.3113e+06
Com_1396_neg	LPE 16:1	C21 H42 N O7 P	451.27	8.412	450.263	No results	Full match	No results	Lipids and lipid-like molecules	Glycerophospholipids	Glycerophosphoethanolamines	1-acyl-sn-glycero-3-phosphoethanolamines	3.87816e+06	73017.8	2.55738e+06	2.67883e+06	851044	398170	57940.7	1.94062e+06	3.45849e+06	1.87673e+06	6.16005e+06	2.01179e+06	347234	387912	78406.1	51163	239125	75757.1	31800.7	527506	29137.5	355499	647821	31375.3	1.05052e+07	9.39561e+06	1.34059e+07	3.77386e+06	7.35213e+06	5.76271e+06	2.47977e+06	7.17841e+06	6.15383e+06	2.06481e+07	1.26124e+07	3.45741e+06	2.33575e+06
Com_6597_neg	p-Coumaric Acid	C9 H8 O3	164.048	5.547	163.04	No results	No results	Full match	Phenylpropanoids and polyketides	Cinnamic acids and derivatives	Hydroxycinnamic acids and derivatives	Hydroxycinnamic acids	4.5996e+06	7.53798e+06	6.02805e+06	2.97367e+06	3.71018e+06	2.84269e+06	1.25207e+06	908885	1.45645e+06	708469	1.16957e+06	812520	2.69273e+06	1.07671e+06	2.42166e+06	2.22421e+06	1.48358e+06	1.78408e+06	5.34244e+06	4.69736e+06	7.3293e+06	6.72634e+06	2.77736e+06	5.1425e+06	1.02604e+06	970644	2.343e+06	1.30592e+06	2.65209e+06	2.2306e+06	2.83666e+06	1.37123e+06	2.2092e+06	889988	4.73289e+06	1.83197e+06	3.53477e+06
Com_5592_neg	Bufalin	C24 H34 O4	386.246	6.046	385.239	No results	No results	Full match	Lipids and lipid-like molecules	Steroids and steroid derivatives	Steroid lactones	Bufanolides and derivatives	182102	229608	168359	99774.8	123458	95141.3	2.01152e+06	649555	1.94604e+06	478770	6.86786e+06	830746	6.40536e+06	839248	2.05099e+06	3.73782e+06	5.87707e+06	3.73705e+06	591588	583109	665671	682584	961704	1.16136e+06	2.50316e+06	475313	681489	502477	573493	1.98691e+06	1.19538e+07	351240	3.15725e+06	834449	1.72992e+07	2.68756e+06	2.68701e+06
Com_2832_neg	Angelol B	C20 H24 O7	376.152	5.292	375.145	No results	No results	Full match	Phenylpropanoids and polyketides	Coumarins and derivatives	Not available	Coumarins and derivatives	463188	1.81207e+06	364883	213102	158895	340055	2.24537e+06	2.20353e+06	7.19649e+06	3.77768e+06	5.42933e+06	4.07318e+06	3.34306e+06	2.85964e+06	3.49588e+06	2.73756e+06	6.94934e+06	3.7011e+06	188362	462522	490515	235975	663601	507468	3.09237e+06	2.99077e+06	5.07913e+06	9.66162e+06	4.1002e+06	4.81162e+06	3.4882e+06	2.68645e+06	4.59844e+06	2.55576e+06	6.79807e+06	5.03597e+06	3.66043e+06
Com_468_neg	Methyl jasmonate	C13 H20 O3	224.141	6.424	223.134	No results	No results	Full match	Lipids and lipid-like molecules	Fatty Acyls	Lineolic acids and derivatives	Jasmonic acids	2.01807e+06	2.73858e+06	1.30402e+06	1.04593e+06	1.28551e+06	1.16958e+06	7.5307e+06	3.63549e+06	6.12625e+06	2.15959e+06	5.31372e+06	3.14117e+06	6.4806e+06	8.45234e+06	1.26835e+07	9.13008e+06	3.68846e+06	3.12634e+06	1.96186e+07	8.97713e+07	7.13919e+07	4.94367e+07	4.36895e+07	5.14866e+07	6.11342e+06	821476	3.89259e+06	2.73555e+06	1.56444e+07	4.78178e+06	1.91116e+07	6.8824e+06	2.18398e+06	1.30577e+06	5.50116e+06	3.02676e+06	2.16149e+07
Com_372_neg	Salicylic acid O-glucoside	C13 H16 O8	300.085	5.253	299.077	No results	No results	Full match					3.73821e+07	1.88903e+07	8.15343e+07	7.02576e+06	6.87891e+07	7.58793e+06	1.34562e+07	2.04653e+07	2.00636e+07	2.17515e+07	3.01188e+07	1.37356e+07	1.44776e+07	5.68187e+07	9.70527e+06	2.11285e+07	1.61208e+07	4.57274e+06	5.8367e+07	4.53229e+07	4.9326e+07	4.60084e+07	1.8687e+07	7.06995e+07	2.70633e+07	6.96963e+07	2.49049e+07	1.46513e+08	1.0813e+08	8.60565e+07	4.37491e+07	1.86304e+07	4.95251e+07	6.48699e+06	7.89124e+07	2.97269e+07	4.56968e+07
Com_17226_neg	Gamma-Glu-Leu	C11 H20 N2 O5	260.137	4.863	305.135	No results	No results	Full match	Organic acids and derivatives	Carboxylic acids and derivatives	Amino acids, peptides, and analogues	Dipeptides	1.30361e+06	1.69168e+06	1.73979e+06	1.81394e+06	1.01453e+06	1.09673e+06	3.23427e+06	2.74832e+06	3.7242e+06	4.20674e+06	4.21483e+06	3.33581e+06	167576	473837	377670	254081	181306	386289	220537	495747	629835	412842	762311	428915	4.33209e+06	7.88446e+06	1.09642e+07	6.68537e+06	9.93868e+06	7.75843e+06	4.16648e+06	7.99134e+06	5.71911e+06	5.69021e+06	8.73915e+06	5.74929e+06	3.76278e+06
Com_64_neg	Prohydrojasmon	C15 H26 O3	254.188	6.925	253.181	No results	No results	Full match	Lipids and lipid-like molecules	Fatty Acyls	Lineolic acids and derivatives	Jasmonic acids	166078	278498	100370	88474	155535	104708	292398	522224	868562	220358	176592	156051	7.11565e+07	5.18932e+07	2.785e+07	7.21404e+07	3.63559e+07	2.62012e+07	6.6347e+08	8.96519e+07	2.3176e+08	1.42119e+08	1.31571e+08	7.99892e+07	449904	722412	7.33292e+06	7.13148e+06	5.51303e+07	5.10432e+06	3.27741e+07	7.11082e+06	3.06791e+06	256818	688945	1.43359e+06	9.1817e+07
Com_118_neg	Curcurbitacin IIa	C32 H50 O8	562.351	6.223	561.344	No results	Full match	Full match	Lipids and lipid-like molecules	Steroids and steroid derivatives	Cucurbitacins	Cucurbitacins	92021.5	123590	85923.3	58027.8	68215.9	52508.4	117632	85471	123018	78740.6	271759	94644.2	1.315e+08	3.60641e+07	2.87042e+07	9.49726e+07	1.56776e+08	5.46356e+07	2.70313e+06	1.24563e+06	2.79708e+06	1.02722e+06	856548	2.62248e+06	96938.6	45867.3	113914	75389	248441	194633	281567	97832.4	150400	61412.6	241268	353953	1.85313e+07
Com_2135_neg	Embelin	C17 H26 O4	294.183	5.966	339.181	No results	No results	Full match	Organic oxygen compounds	Organooxygen compounds	Carbonyl compounds	P-benzoquinones	1.3467e+07	1.30269e+07	8.44171e+06	6.80805e+06	5.03818e+06	5.35102e+06	1.91154e+06	2.9275e+06	5.82006e+06	3.64991e+06	4.46816e+06	2.96166e+06	2.49381e+06	8.68309e+06	1.40399e+07	1.10055e+07	7.63779e+06	1.03743e+07	3.80654e+07	4.612e+07	4.79417e+07	5.40711e+07	1.29826e+07	1.90799e+07	4.01563e+06	3.28867e+06	9.50641e+06	8.34816e+06	1.19974e+07	8.1946e+06	1.6428e+07	7.08421e+06	8.63428e+06	4.77964e+06	4.78444e+06	5.24988e+06	2.21461e+07
Com_1175_neg	3-[3-(beta-D-Glucopyranosyloxy)-2-methoxyphenyl]propanoic acid	C16 H22 O9	358.126	5.238	357.119	Full match	No results	Full match					3.04773e+07	8.63546e+06	5.22571e+06	4.38336e+06	8.25735e+06	1.46838e+06	1.03201e+07	1.43479e+07	1.32827e+07	3.32491e+07	1.61176e+07	1.64569e+07	8.27659e+06	1.0205e+07	3.28802e+06	7.90331e+06	1.27247e+07	5.01634e+06	3.28922e+06	2.30535e+06	2.51026e+06	2.86333e+06	3.38714e+06	4.35357e+06	9.60365e+06	4.29288e+06	9.60045e+06	1.36043e+07	6.57284e+06	8.29391e+06	1.24337e+07	8.5342e+06	2.04544e+07	6.20942e+06	6.87948e+06	1.64229e+07	1.15511e+07
Com_2227_neg	Guanosine-3',5'-cyclic monophosphate	C10 H12 N5 O7 P	345.048	2.592	344.04	No results	Full match	Full match	Nucleosides, nucleotides, and analogues	Purine nucleotides	Cyclic purine nucleotides	3',5'-cyclic purine nucleotides	4.04429e+06	5.06765e+06	1.91021e+06	1.44333e+06	1.25456e+06	709929	1.1054e+07	1.11289e+07	1.09173e+07	1.64484e+07	1.9533e+07	1.45507e+07	2.86102e+06	2.3257e+06	8.01344e+06	5.49874e+06	3.22397e+06	2.17581e+06	4.1655e+07	3.02259e+07	6.6061e+07	5.46409e+07	5.13253e+07	4.44681e+07	1.48373e+07	9.69218e+06	1.44117e+07	1.09149e+07	2.45214e+07	2.09296e+07	2.22726e+07	2.43206e+07	2.10592e+07	1.36444e+07	1.37197e+07	2.28182e+07	2.11847e+07
Com_8240_neg	Quillaic acid	C30 H46 O5	486.334	6.35	485.327	No results	Full match	No results	Lipids and lipid-like molecules	Prenol lipids	Triterpenoids	Triterpenoids	4.64595e+06	5.36533e+06	5.19719e+06	2.0947e+06	3.53235e+06	2.9811e+06	115648	76608.1	117975	83416	135625	70861.5	2.44804e+06	1.49925e+06	2.6537e+06	2.37553e+06	3.13414e+06	2.17088e+06	2.44918e+06	2.91255e+06	2.83861e+06	2.41819e+06	1.60545e+06	3.15796e+06	96127.2	67646.6	207288	271594	1.32904e+06	337675	1.24091e+06	797788	127179	68144.6	180356	169425	2.42313e+06
Com_11384_neg	Sesamoside	C17 H24 O12	420.127	5.071	419.12	No results	No results	Full match	Organic oxygen compounds	Organooxygen compounds	Carbohydrates and carbohydrate conjugates	O-glycosyl compounds	417343	1.48141e+06	846326	351299	424901	531743	1.86321e+06	2.15653e+06	2.54252e+06	1.35194e+06	2.89477e+06	1.47674e+06	997858	855072	257069	1.34668e+06	1.09148e+06	711465	43025.8	40548.1	76387.5	48945.3	304341	118965	1.25366e+06	275175	1.29138e+06	459723	795417	838686	2.08772e+06	1.05292e+06	2.32862e+06	789827	1.01316e+06	2.14661e+06	1.55549e+06
Com_3355_neg	beta,beta-Dimethylacrylalkannin	C21 H22 O6	370.142	5.449	369.134	No results	No results	Full match	Benzenoids	Naphthalenes	Naphthoquinones	Naphthoquinones	664723	703174	596622	398268	318073	310817	9.9253e+06	5.30207e+06	1.24282e+07	6.92635e+06	1.31217e+07	9.54506e+06	1.27213e+07	3.68627e+06	1.86921e+06	1.06187e+07	8.87701e+06	6.83888e+06	187086	325386	436405	366690	961147	423921	5.28703e+06	3.84311e+06	8.50492e+06	5.05724e+06	3.94024e+06	4.90879e+06	1.36107e+07	5.97883e+06	1.17091e+07	3.67172e+06	4.94229e+06	1.41836e+07	7.67361e+06
Com_3955_neg	2-Hydroxy-2-methyl-3-buten-1-yl beta-D-glucopyranoside	C11 H20 O7	310.126	5.11	309.119	Invalid mass	No results	No results					4.42261e+06	3.9034e+06	768880	1.58685e+06	2.06589e+06	2.39717e+06	797800	7.03564e+06	7.71838e+06	9.86046e+06	1.14649e+07	9.32554e+06	4.81007e+06	1.08356e+07	1.38169e+07	7.92614e+06	4.12908e+06	1.0526e+07	8.97182e+06	8.70309e+06	9.46268e+06	8.70749e+06	6.47635e+06	1.27345e+07	7.23401e+06	7.1446e+06	1.33896e+07	1.1158e+07	1.03129e+07	818822	9.00942e+06	9.25544e+06	7.47737e+06	7.50751e+06	9.17945e+06	1.3662e+07	9.50847e+06
Com_605_neg	Cytidine	C9 H13 N3 O5	243.087	1.285	242.08	Invalid mass	No match	No results	Nucleosides, nucleotides, and analogues	Pyrimidine nucleosides	Not available	Pyrimidine nucleosides	1.05441e+08	3.48269e+07	7.63675e+06	2.082e+07	7.97639e+06	7.82175e+06	86756.9	105952	147931	186241	282371	99169.2	677462	237415	511210	239831	603406	298275	1.16609e+07	8.96124e+06	1.30662e+07	9.29914e+06	4.5331e+06	1.00936e+07	172066	138721	553111	146846	493052	354133	439855	264564	326056	197537	413441	204956	3.56248e+06
Com_5782_neg	Homovanillic acid	C9 H10 O4	182.058	5.24	163.04	No results	No results	Full match	Benzenoids	Phenols	Methoxyphenols	Methoxyphenols	6.4117e+06	4.38984e+06	4.16773e+06	2.04988e+06	1.91115e+06	1.68205e+06	4.02063e+06	5.64075e+06	9.2234e+06	1.31733e+06	8.41534e+06	5.44299e+06	5.17555e+06	4.54569e+06	1.27431e+06	5.38076e+06	7.64822e+06	9.05672e+06	1.81576e+06	9.22747e+06	1.91318e+07	1.48805e+07	9.82778e+06	2.01821e+07	4.83697e+06	2.38304e+06	4.28809e+06	7.98342e+06	5.64374e+06	4.3436e+06	8.35317e+06	6.1309e+06	4.49522e+06	3.8629e+06	5.63626e+06	4.68194e+06	7.05904e+06
Com_6270_neg	L-Ornithine	C5 H12 N2 O2	132.09	1.796	131.083	No results	No results	Full match	Organic acids and derivatives	Carboxylic acids and derivatives	Amino acids, peptides, and analogues	L-alpha-amino acids	410490	212359	424885	100282	91102.6	115504	856405	765611	71312.9	143645	244723	393778	2.06568e+06	9.79233e+06	1.90234e+07	6.88481e+06	1.98606e+07	2.11748e+07	374372	305343	258446	205385	199445	412214	344233	1.12534e+06	477294	521864	1.67951e+06	1.00876e+06	534308	769396	1.66398e+06	191408	533170	468784	1.30784e+06
Com_4498_neg	alpha-Ketoglutaric acid	C5 H6 O5	146.022	1.493	145.014	No results	No results	Full match	Organic acids and derivatives	Keto acids and derivatives	Gamma-keto acids and derivatives	Gamma-keto acids and derivatives	7.10607e+06	7.96962e+06	4.62154e+06	3.35986e+06	2.66233e+06	2.63776e+06	8.01962e+06	9.94971e+06	1.23085e+07	8.7095e+06	1.42674e+07	7.32886e+06	1.04348e+07	2.26621e+07	7.83284e+06	4.53825e+07	1.17627e+07	1.40371e+07	4.96432e+07	2.204e+07	3.25797e+07	3.57918e+07	2.24256e+07	2.85965e+07	8.80795e+06	6.48896e+06	1.8555e+07	1.63431e+07	1.254e+07	1.00301e+07	1.62054e+07	1.3686e+07	2.68144e+07	6.671e+06	2.18557e+07	1.16761e+07	1.83345e+07
Com_3636_neg	Oleuropein	C25 H32 O13	540.185	5.229	539.177	No results	No results	Full match	Lipids and lipid-like molecules	Prenol lipids	Terpene glycosides	Terpene glycosides	2.92287e+06	1.74367e+07	5.50798e+06	5.24855e+06	1.80925e+06	2.75607e+06	929450	933718	828599	816858	1.4883e+06	947635	4.35341e+06	1.37606e+06	308655	598436	633058	1.1467e+06	307217	244430	428073	347840	236529	315010	193993	138294	370098	463834	271708	327678	1.21725e+06	584563	299500	219940	294811	867691	1.49522e+06
Com_7350_neg	Bruceine D	C20 H26 O9	410.158	4.995	409.151	No results	No results	Full match	Lipids and lipid-like molecules	Prenol lipids	Terpene lactones	Quassinoids	5.32114e+06	1.11222e+07	6.18363e+06	2.6346e+06	3.47909e+06	2.78806e+06	1.75016e+06	848049	1.41622e+06	1.06872e+06	3.45826e+06	1.01306e+06	6.1927e+06	3.05446e+06	2.50758e+06	6.05448e+06	6.50326e+06	4.27493e+06	209213	72690	246877	294096	520511	252513	1.92802e+06	1.10511e+06	3.28933e+06	882570	1.96565e+06	2.31813e+06	3.25335e+06	1.86685e+06	1.82498e+06	1.558e+06	2.3768e+06	1.57399e+06	2.77046e+06
Com_3485_neg	Nodakenin	C20 H24 O9	408.142	5.207	407.135	No results	No results	Full match	Phenylpropanoids and polyketides	Coumarins and derivatives	Furanocoumarins	Psoralens	5.29856e+06	1.59575e+07	7.99188e+06	6.4505e+06	8.02337e+06	3.40137e+06	942241	338504	578766	524827	1.2452e+06	426625	592113	368465	704777	1.30302e+06	2.19094e+06	1.69066e+06	475686	401860	617455	509892	362520	468687	527245	354219	847891	403498	1.10529e+06	873425	1.26744e+06	639238	880070	622166	627411	777842	2.13022e+06
Com_3764_neg	Pomolic acid beta-D-glucopyranosyl ester	C36 H58 O9	634.409	7.255	633.402	No results	No results	Full match	Lipids and lipid-like molecules	Prenol lipids	Terpene glycosides	Triterpene saponins	2.15732e+06	1.20756e+07	1.06798e+07	6.07947e+06	2.08648e+06	4.15618e+06	80624.3	23024.6	33309.8	29103.8	36475	25942.1	37276	26606.9	72413.9	31298.2	42606.4	28789.9	339928	1.01751e+06	1.47301e+06	1.59987e+06	1.22045e+06	608795	28860.6	19408.2	48352.8	30196.6	79631.7	44527.8	46183.8	31725.8	41987.4	22265.1	51331.6	36049.8	1.33826e+06
Com_5940_neg	3-[3-(beta-D-Glucopyranosyloxy)-2-hydroxyphenyl]propanoic acid	C15 H20 O9	344.111	4.833	343.104	Full match	No results	No results					7.33769e+06	1.87414e+07	9.34078e+06	9.74152e+06	2.87064e+06	6.00815e+06	5.12999e+06	5.13467e+06	5.95345e+06	4.68215e+06	8.55747e+06	4.93511e+06	2.72383e+06	2.93636e+06	3.06229e+06	2.96551e+06	2.4814e+06	3.00656e+06	788540	811079	689345	1.03763e+06	952785	800049	2.66285e+06	4.86667e+06	9.52021e+06	5.19921e+06	4.28413e+06	4.89412e+06	5.90284e+06	4.85569e+06	4.37447e+06	2.59263e+06	5.17874e+06	6.50521e+06	4.95822e+06
Com_12731_neg	Indole-3-Carboxaldehyde	C9 H7 N O	145.053	5.343	144.046	No results	No results	Full match	Organoheterocyclic compounds	Indoles and derivatives	Indoles	Indoles	1.04706e+06	5.11606e+06	1.07153e+06	1.92117e+06	1.22307e+06	1.05513e+06	1.53526e+06	850480	1.46975e+06	1.7702e+06	2.19375e+06	911076	1.06825e+06	2.45237e+06	3.03365e+06	1.46316e+06	1.16506e+06	1.33193e+06	1.33917e+07	8.17101e+06	1.51897e+07	1.1115e+07	7.06223e+06	1.10423e+07	2.25423e+06	2.83889e+06	1.26007e+07	1.88585e+06	5.00814e+06	5.47145e+06	1.13441e+07	3.51762e+06	3.57608e+06	1.86214e+06	6.79149e+06	2.44178e+06	3.14773e+06
Com_3181_neg	α-Aspartylphenylalanine	C13 H16 N2 O5	280.106	4.823	279.099	Full match	No results	Full match	Organic acids and derivatives	Carboxylic acids and derivatives	Amino acids, peptides, and analogues	Peptides	1.78832e+06	537512	1.14905e+06	1.30302e+06	1.14018e+06	1.42825e+06	1.19364e+06	2.22283e+06	2.63997e+06	3.11627e+06	2.82519e+06	2.73987e+06	486891	351432	511704	1.44683e+06	688219	718589	147074	991091	118230	378669	468813	197117	9.69406e+06	8.42607e+06	1.76432e+07	4.03129e+06	1.3796e+07	1.07787e+07	5.49134e+06	1.50548e+07	1.8862e+07	8.30944e+06	1.38633e+07	7.56582e+06	4.20478e+06
Com_10198_neg	Isosakuranetin	C16 H14 O5	286.084	5.368	571.162	No results	No results	Full match	Phenylpropanoids and polyketides	Flavonoids	O-methylated flavonoids	4'-O-methylated flavonoids	1.98536e+06	1.47965e+07	5.55652e+06	1.33138e+06	1.11004e+07	1.08776e+06	179639	196856	277214	285462	309575	221404	900397	683032	922434	870917	1.6514e+06	990856	218492	139153	260856	224384	137517	191084	319097	237869	527630	450213	339291	391994	308630	321788	429784	254999	439201	328536	872634
Com_1852_neg	Hypoxanthine-9-beta-D-Arabinofuranoside	C10 H12 N4 O5	268.081	4.695	267.073	No results	No results	Full match					1.89793e+07	7.08959e+07	4.28966e+07	2.61127e+07	1.66859e+07	3.11242e+07	1.65482e+06	1.54009e+06	1.51434e+06	1.99247e+06	1.98629e+06	1.89549e+06	1.77142e+06	1.15857e+06	3.58241e+06	3.68307e+06	2.91555e+06	3.02638e+06	1.35801e+06	1.13801e+06	1.41088e+06	743723	737424	1.62577e+06	2.53636e+06	2.92569e+06	9.3583e+06	1.87537e+06	3.65098e+06	9.97635e+06	3.5694e+06	4.66226e+06	7.60721e+06	3.99538e+06	1.27554e+07	3.25001e+06	7.66805e+06
Com_11680_neg	6,7-Dimethoxy-4-Methylcoumarin	C12 H12 O4	220.074	5.223	219.066	No results	No results	Full match					590943	2.41304e+06	424566	2.24707e+06	176923	1.09207e+06	1.14709e+06	1.40872e+06	1.05955e+06	1.89846e+06	2.1385e+06	1.9171e+06	1.4886e+06	369646	296068	247521	534443	331990	425982	364979	565335	456923	332853	486780	600076	1.60249e+06	2.059e+06	2.5687e+06	869791	753379	1.42928e+06	1.43442e+06	1.17796e+06	823619	673523	2.04778e+06	1.00693e+06
Com_7930_neg	LysoPC 15:1	C23 H46 N O7 P	479.302	11.716	478.295	No results	No results	Full match	Lipids and lipid-like molecules	Glycerophospholipids	Glycerophosphocholines	Phosphocholines	3.55026e+06	3.91869e+06	2.5361e+06	2.26552e+06	669445	1.4561e+06	4.88404e+06	1.52654e+06	2.76789e+06	1.95435e+06	4.0549e+06	3.19119e+06	5.62453e+06	1.69294e+07	4.72844e+06	2.04943e+07	2.74135e+06	5.20005e+06	1.22444e+07	1.20159e+07	8.71819e+06	1.20518e+07	2.04002e+07	5.65474e+06	1.59577e+06	2.13946e+06	1.98158e+06	3.93714e+06	6.96662e+06	5.18488e+06	5.44044e+06	4.50879e+06	2.16475e+06	1.68908e+06	2.79608e+06	5.05591e+06	4.34599e+06
Com_6740_neg	Hesperetin 5-O-glucoside	C22 H24 O11	464.132	5.22	463.125	No results	No results	Full match	Phenylpropanoids and polyketides	Flavonoids	Flavonoid glycosides	Flavonoid-7-O-glycosides	6.41153e+06	2.16643e+07	6.69275e+06	7.88769e+06	5.89643e+06	7.4802e+06	153893	205084	209351	213169	307172	241380	243725	345152	276449	231119	499029	309992	397755	340795	527874	426646	310797	454525	1.05027e+06	142287	1.50858e+06	246012	321187	359118	248382	205639	270007	150331	992858	493039	1.7216e+06
Com_323_neg	Hydroxysafflor yellow A	C27 H32 O16	612.17	5.149	611.162	No results	No results	Full match					482213	3.42508e+06	1.02897e+06	332718	139047	528587	290710	918906	1.3512e+06	160525	6.03022e+06	2.78508e+06	1.89811e+06	906163	1.4974e+07	6.80359e+06	632895	1.37061e+06	1.02803e+08	5.03498e+07	1.22736e+08	1.45687e+08	1.36506e+08	9.75177e+07	214186	158671	383908	262992	343356	289912	1.13484e+07	219556	258157	160520	324859	224871	1.96184e+07
Com_5485_neg	Wulignan A1	C20 H22 O5	342.147	5.482	341.14	No results	No results	Full match	Lignans, neolignans and related compounds	Aryltetralin lignans	Not available	Aryltetralin lignans	541217	711169	575916	310648	272167	281933	1.12425e+06	486808	394523	691169	3.44297e+06	894067	5.77083e+06	4.3381e+06	1.35089e+06	7.6343e+06	7.87841e+06	5.25157e+06	148643	249705	365862	210053	293401	326265	349705	263412	580755	2.04364e+06	372870	483794	1.55683e+06	1.05585e+06	439104	704304	491389	1.38103e+06	1.73392e+06
Com_2264_neg	IAA-Glu	C15 H16 N2 O5	304.106	5.458	303.099	No results	No results	Full match					2.62099e+06	5.93221e+06	524934	337700	259100	398953	755820	228337	435449	751594	273019	266460	738996	525728	283076	2.14937e+06	2.82936e+06	557235	228395	210647	308635	588385	247509	275233	475965	4.05365e+06	8.14208e+06	679801	2.04898e+06	1.96922e+06	813722	598560	1.1274e+06	1.00889e+06	3.56706e+06	1.20172e+06	1.0398e+06
Com_13748_neg	Lysopa 16:0	C19 H39 O7 P	410.243	10.809	409.236	No results	No results	Full match	Lipids and lipid-like molecules	Glycerophospholipids	Glycerophosphates	1-acylglycerol-3-phosphates	8.10539e+07	1.34291e+07	7.83311e+07	1.84796e+08	1.61611e+07	2.58006e+08	2.18171e+07	2.23935e+07	2.31887e+07	2.15229e+07	1.99173e+07	1.93452e+07	2.59011e+07	2.80151e+07	7.05251e+07	2.38298e+07	5.91693e+07	2.37028e+07	2.39963e+07	2.58341e+07	2.30622e+07	2.36406e+07	3.45148e+07	2.4669e+07	3.96485e+07	4.06046e+07	4.04419e+07	2.72993e+07	4.69788e+07	1.01312e+08	2.11812e+07	3.4311e+07	2.97713e+07	5.97131e+07	3.25055e+07	1.9535e+07	1.78447e+07
Com_10768_neg	2-chloro-4-(dimethylamino)benzaldehyde 1-(2-quinoxalinyl)hydrazone	C17 H16 Cl N5	325.113	1.203	324.105	Invalid mass	No results	No results					157961	175839	95866.2	75641.6	53985.9	60538.6	358300	116228	506954	474758	691841	532355	2.47811e+06	2.62584e+06	1.66593e+06	2.53107e+06	1.71451e+06	3.4685e+06	1.02169e+06	739498	896822	871945	574931	918686	551709	282422	1.58379e+06	310293	886900	1.77999e+06	986653	702668	1.13774e+06	611724	2.03691e+06	1.02238e+06	1.17081e+06
Com_4083_neg	Naringenin chalcone	C15 H12 O5	272.068	5.892	271.061	No results	No results	Full match	Phenylpropanoids and polyketides	Linear 1,3-diarylpropanoids	Chalcones and dihydrochalcones	2'-Hydroxychalcones	2.60728e+06	9.54102e+06	3.12213e+06	5.61091e+06	2.75919e+06	3.78056e+06	208205	238095	286050	272693	796691	243013	188001	104925	238725	234339	198951	129903	3.30115e+06	7.98483e+06	5.75478e+06	4.28534e+06	2.66387e+06	5.69528e+06	337411	254494	530011	231617	537008	480389	608974	343212	403337	227496	679128	352398	1.74576e+06
Com_9937_neg	C-pentosyl-luteolin-C-hexoside	C26 H28 O15	580.143	5.246	579.136	No results	No results	Full match					552837	422811	402641	158310	175337	143591	574649	1.37088e+06	1.31124e+06	840686	265067	719921	230144	250228	176913	239617	362951	233626	734625	529450	1.60328e+06	816748	2.61744e+06	1.5758e+06	822335	132738	406273	232329	257671	294240	211370	203588	809554	147018	317309	290094	471721
Com_20663_neg	Indole-3-acetic acid	C10 H9 N O2	175.063	5.222	174.056	No results	No results	Full match	Organoheterocyclic compounds	Indoles and derivatives	Indolyl carboxylic acids and derivatives	Indole-3-acetic acid derivatives	1.35495e+06	4.01567e+06	1.56939e+06	1.48119e+06	766749	1.29759e+06	1.23418e+06	787989	1.13255e+06	1.34663e+06	2.22154e+06	634462	846708	1.62374e+06	2.9146e+06	1.61703e+06	866808	2.30612e+06	2.07447e+06	1.84374e+06	2.07221e+06	1.28828e+06	1.46216e+06	2.1199e+06	1.59573e+06	2.2255e+06	3.13736e+06	1.43131e+06	2.88125e+06	2.55784e+06	2.44603e+06	1.71753e+06	2.63769e+06	1.01229e+06	5.69577e+06	1.8136e+06	1.97296e+06
Com_14898_neg	L-Citrulline	C6 H13 N3 O3	175.096	2.153	174.089	No results	No results	Full match	Organic acids and derivatives	Carboxylic acids and derivatives	Amino acids, peptides, and analogues	L-alpha-amino acids	232451	526603	305013	202051	216287	195904	555151	482887	216642	719881	236635	149838	756077	3.62805e+06	6.85881e+06	2.93596e+06	5.24078e+06	6.9307e+06	380667	249680	316330	294201	231441	341954	185219	650434	250181	233781	942531	521314	232169	286611	917514	110632	322333	252139	613694
Com_412_neg	Integrifoside A	C21 H36 O8	416.241	6.495	415.234	No results	No results	Full match	Lipids and lipid-like molecules	Prenol lipids	Terpene glycosides	Terpene glycosides	422387	362633	308066	247817	400257	158963	46156.6	32070	48503.9	38180.6	50918.6	31813.6	876392	667310	2.48402e+06	1.47718e+06	86030.1	48143	5.90966e+07	2.02156e+07	7.88436e+07	9.61948e+07	3.16237e+07	1.72037e+07	41073.8	30597.6	221528	256305	8.20711e+06	425081	4.62152e+06	837591	62596.7	31328.9	66681.6	44508.9	1.50366e+07
Com_3716_neg	Aminophylline	C16 H24 N10 O4	420.2	5.377	419.193	No results	No results	Full match	Organic nitrogen compounds	Organonitrogen compounds	Amines	Monoalkylamines	1.99853e+06	3.78068e+06	1.64191e+06	1.38176e+06	356879	792815	7.75277e+06	8.49592e+06	1.17358e+07	5.85983e+06	9.50932e+06	8.62925e+06	9.34795e+06	2.01131e+07	6.50866e+06	1.09282e+07	1.17331e+07	2.18717e+07	2.80306e+06	2.5304e+06	3.42098e+06	8.07895e+06	3.22497e+06	2.86053e+06	7.17338e+06	5.82537e+06	746426	1.00364e+07	1.00065e+07	8.63776e+06	1.57838e+07	8.69747e+06	1.4365e+07	3.67588e+06	1.0708e+07	1.13244e+07	9.55747e+06
Com_12537_neg	Polydatin	C20 H22 O8	390.132	5.368	389.124	No results	No results	Full match	Phenylpropanoids and polyketides	Stilbenes	Stilbene glycosides	Stilbene glycosides	1.99649e+06	472241	660805	716853	534850	630714	1.56349e+06	241387	820827	467652	476505	363938	1.50014e+06	1.21037e+06	1.78039e+06	1.02553e+06	1.66759e+06	660426	233756	148874	279080	240060	147125	204434	341390	404239	917414	922949	719158	765642	1.11072e+06	615248	581030	339284	1.43751e+06	1.03506e+06	922711
Com_8421_neg	1-O-(3,4,5-Trimethoxybenzoyl)-beta-L-galactopyranose	C16 H22 O10	420.127	4.667	419.12	Invalid mass	No results	No match					794548	1.63496e+06	1.63173e+06	551959	543944	1.06046e+06	431577	250389	260350	376834	726472	456510	1.28244e+06	1.12084e+06	2.82001e+06	1.18041e+06	2.45906e+06	1.11674e+06	82181.9	66129.8	86642.8	83146.6	106182	69690.3	199583	139132	472294	364944	169975	383473	472822	458099	388877	274750	479673	661097	583765
Com_3111_neg	Methyl hesperidin	C29 H36 O15	624.207	5.478	623.199	No results	Full match	Full match					1.01933e+06	509830	455565	523779	569902	418356	6.40201e+06	3.18527e+06	7.9855e+06	3.0007e+07	7.58528e+06	7.94919e+06	971041	4.31047e+07	1.96328e+07	9.33943e+06	1.30564e+06	8.34528e+07	873826	755145	2.77847e+06	1.95052e+06	1.86361e+06	2.19019e+06	2.95227e+06	841915	4.09808e+06	6.10634e+07	2.38695e+06	3.97128e+06	1.19431e+07	3.47576e+06	7.06209e+06	3.24245e+06	3.22463e+06	1.1189e+07	2.0584e+07
Com_12076_neg	Tenuifoliside A	C31 H38 O17	682.212	5.294	681.205	No results	No results	Full match	Phenylpropanoids and polyketides	Cinnamic acids and derivatives	Hydroxycinnamic acids and derivatives	Coumaric acids and derivatives	2.66586e+06	2.39897e+06	1.22387e+06	283594	375112	293900	1.57228e+06	1.40694e+06	683645	2.48104e+06	645691	3.29104e+06	1.34418e+06	1.7656e+06	125871	1.19375e+06	5.21879e+06	915441	249791	164383	129418	256527	231424	249769	651846	834059	527926	2.6556e+06	605058	1.04938e+06	2.14395e+06	382616	921517	945499	373947	865885	1.86272e+06
Com_353_neg	Sinapyl Alcohol	C11 H14 O4	210.089	5.611	209.082	No results	No results	Full match	Benzenoids	Phenols	Methoxyphenols	Methoxyphenols	4.15865e+06	1.04856e+06	1.21053e+07	394813	1.21068e+07	622966	9.39084e+06	261978	1.29747e+07	1.08027e+06	2.38301e+07	267726	140238	206477	412031	168662	122251	157453	323966	404452	238327	402095	1.91851e+06	849089	8.3656e+06	2.08405e+06	1.3299e+07	895896	2.00617e+06	2.74454e+06	2.81415e+07	1.39513e+06	2.15389e+06	3.0744e+07	2.45583e+08	2.8918e+06	9.83376e+06
Com_4519_neg	Celastrol	C29 H38 O4	450.277	11.78	449.27	No results	No results	Full match	Lipids and lipid-like molecules	Prenol lipids	Triterpenoids	Triterpenoids	1.55975e+08	1.63335e+08	5.96314e+08	3.23797e+08	7.96932e+07	3.0537e+08	1.22734e+07	9.09399e+06	3.38079e+06	659216	4.56367e+06	8.24731e+06	2.84296e+06	2.94019e+06	5.24705e+06	70458.1	1.60553e+06	1.88685e+06	63288.3	1.51717e+06	54193.7	2.90961e+06	1.18602e+07	62715.8	1.79678e+06	2.58824e+06	473026	4.75249e+06	7.71452e+06	3.75176e+06	2.16648e+06	399480	334060	2.71583e+06	2.11187e+06	2.69456e+06	2.7257e+07
Com_8750_neg	LPE 17:2	C22 H42 N O7 P	463.27	8.496	462.263	No results	Full match	No results	Lipids and lipid-like molecules	Glycerophospholipids	Glycerophosphoethanolamines	1-acyl-sn-glycero-3-phosphoethanolamines	878552	58560.2	169765	807108	487308	371895	262529	321082	692683	341800	813333	256627	93650.5	403131	173761	149958	233209	428202	178029	177808	86334.5	161676	401032	126522	1.36233e+06	2.49836e+06	3.99234e+06	383411	1.8907e+06	1.78252e+06	423046	1.20199e+06	2.31187e+06	1.90995e+06	2.90475e+06	395191	427898
Com_16723_neg	Sweroside	C16 H22 O9	358.126	4.885	403.125	No results	No results	Full match	Organic oxygen compounds	Organooxygen compounds	Carbohydrates and carbohydrate conjugates	O-glycosyl compounds	2.00558e+06	4.24705e+06	2.74298e+06	1.79635e+06	1.51757e+06	1.45437e+06	3.5167e+06	2.67029e+06	4.19928e+06	3.77236e+06	6.95376e+06	4.21766e+06	848185	1.25454e+06	884822	810068	1.63176e+06	1.45515e+06	230256	414217	303018	363444	667347	264946	2.5982e+06	1.69204e+06	4.16012e+06	1.64217e+06	3.48044e+06	3.56739e+06	1.8603e+06	2.73446e+06	2.6215e+06	2.10039e+06	3.01264e+06	4.8612e+06	2.71778e+06
Com_2114_neg	Olivetol	C11 H16 O2	180.115	5.551	179.108	No results	No results	Full match	Benzenoids	Phenols	Benzenediols	Resorcinols	1.75529e+07	4.77785e+07	2.34118e+07	1.72261e+07	1.40773e+07	1.59426e+07	1.03885e+06	895450	2.01497e+06	1.48476e+06	1.71303e+06	1.52041e+06	8.39803e+06	9.41408e+06	1.31583e+06	8.52478e+06	9.52874e+06	1.11083e+07	2.03681e+06	969415	1.22561e+06	1.5928e+06	1.11032e+06	1.46835e+06	2.33945e+06	1.61123e+06	4.0669e+06	2.09705e+06	2.39535e+06	3.43915e+06	2.63432e+06	2.19032e+06	3.91203e+06	1.32303e+06	3.73925e+06	2.67833e+06	6.42371e+06
Com_4143_neg	3,4,5-Trimethoxycinnamic acid	C12 H14 O5	238.085	5.292	237.077	No results	No results	Full match					693955	880309	507092	296156	366864	234308	3.36461e+06	3.55802e+06	4.66203e+06	2.90261e+06	3.75273e+06	3.33081e+06	3.19834e+06	811201	347608	1.12113e+06	2.37051e+06	1.40393e+06	260856	237068	285033	267890	471470	228134	1.92903e+06	1.85802e+06	2.69252e+06	2.00344e+06	2.49362e+06	2.66019e+06	3.79768e+06	2.35572e+06	3.24116e+06	1.81718e+06	2.72075e+06	5.17766e+06	2.76865e+06
Com_13919_neg	Terephthalic acid	C8 H6 O4	166.027	5.014	165.019	No results	No results	Full match	Organic acids and derivatives	Carboxylic acids and derivatives	Dicarboxylic acids and derivatives	Dicarboxylic acids and derivatives	4.99209e+06	5.13984e+06	2.52306e+06	1.76319e+06	1.45373e+06	1.81149e+06	956561	654954	951562	644818	1.46778e+06	819388	2.5086e+06	1.39582e+06	897658	1.6421e+06	1.88121e+06	1.67674e+06	322261	472657	369537	408650	374638	503060	746546	713493	1.26337e+06	821111	703349	1.42067e+06	1.51837e+06	1.11495e+06	1.46908e+06	754927	1.36523e+06	1.02836e+06	1.46747e+06
Com_1824_neg	Polygalic acid	C29 H44 O6	488.315	6.084	487.307	No results	Full match	Full match	Lipids and lipid-like molecules	Steroids and steroid derivatives	Hydroxysteroids	12-alpha-hydroxysteroids	1.6714e+07	1.27114e+08	2.42341e+07	8.39055e+06	4.84944e+07	3.33021e+07	794387	793506	1.03291e+06	919497	1.59219e+06	754944	2.671e+06	1.0832e+06	1.58613e+06	2.0923e+06	2.93022e+06	1.81107e+06	1.66868e+06	1.56443e+06	1.66505e+06	1.30136e+06	836872	1.55203e+06	1.15648e+06	745825	1.70462e+06	673087	1.00056e+06	1.65705e+06	1.99147e+06	878561	1.3862e+06	518458	2.71342e+06	1.21232e+06	1.39558e+06
Com_16960_neg	Kojic acid	C6 H6 O4	142.027	1.351	141.019	No results	No results	Full match	Organoheterocyclic compounds	Pyrans	Pyranones and derivatives	Pyranones and derivatives	4.18099e+07	1.39963e+07	3.37391e+06	1.68733e+06	1.18191e+07	1.92171e+06	1.12585e+06	1.24269e+06	2.03223e+06	2.10482e+06	4.3755e+06	1.86131e+06	1.65757e+06	1.47325e+06	2.51359e+06	1.19519e+06	1.13393e+06	1.69821e+06	3.06032e+06	8.87889e+06	2.75946e+06	1.1767e+07	2.2047e+06	4.33831e+06	3.49773e+06	2.45832e+06	9.22142e+06	2.59281e+06	5.13021e+06	8.19936e+06	3.58153e+06	6.78121e+06	5.85593e+06	4.52911e+06	1.38506e+07	3.81364e+06	3.46454e+06
Com_2435_neg	Kaji-ichigoside F1	C36 H58 O10	650.404	5.892	695.402	No results	No results	Full match	Lipids and lipid-like molecules	Prenol lipids	Terpene glycosides	Triterpene saponins	1.51421e+06	6.30598e+06	3.59979e+06	2.94831e+06	1.15746e+06	2.43979e+06	352754	403395	484643	462013	638789	411727	5.50117e+07	9.31731e+06	1.34213e+07	3.2491e+07	4.92083e+07	2.31727e+07	2.86949e+07	4.01299e+07	3.42899e+07	2.61976e+07	7.78779e+06	2.95936e+07	571662	431180	897976	392419	1.60802e+06	813904	1.51385e+06	1.44838e+06	683357	263116	1.15062e+06	597055	1.27709e+07
Com_14906_neg	LPE 15:1	C20 H40 N O7 P	437.255	8.29	436.248	No results	Full match	No results	Lipids and lipid-like molecules	Glycerophospholipids	Glycerophosphoethanolamines	1-acyl-sn-glycero-3-phosphoethanolamines	221097	68793.6	85027.2	129752	79712.7	114550	236294	395805	381508	490172	1.16495e+06	394525	320107	690911	246813	291183	570886	654157	159096	326240	268306	201107	421309	167400	1.14807e+06	3.27824e+06	2.55616e+06	587809	1.21701e+06	2.03961e+06	734079	674303	3.45573e+06	903370	4.87263e+06	450159	516832
Com_741_neg	LysoPE 18:2 (2n isomer)	C23 H44 N O7 P	477.286	10.097	476.279	No results	No results	Full match					4.17992e+07	1.74344e+07	1.91146e+07	2.52125e+07	2.19653e+07	1.90019e+07	1.88777e+08	1.34401e+08	3.11724e+08	2.74792e+08	3.1714e+08	3.00258e+08	3.02994e+08	3.59145e+08	1.40487e+08	4.25571e+08	8.63029e+07	4.32819e+07	1.53954e+08	1.0638e+08	1.14046e+08	1.0761e+08	1.5056e+08	8.61703e+07	2.0855e+08	1.54536e+08	2.51667e+08	3.59298e+08	4.03942e+08	2.77883e+08	3.04407e+08	3.46453e+08	4.54849e+08	2.2683e+08	4.44506e+08	5.67544e+08	1.88021e+08
Com_12583_neg	N-lactoyl-phenylalanine	C12 H15 N O4	237.1	5.029	236.093	No results	No results	Full match	Organic acids and derivatives	Carboxylic acids and derivatives	Amino acids, peptides, and analogues	Phenylalanine and derivatives	828178	323917	2.50165e+06	160650	1.74019e+06	142030	808621	189883	1.28002e+06	205588	1.15358e+06	185660	123818	228123	296999	162941	189642	242953	201680	191514	183946	253463	234124	269245	510302	273251	1.14427e+06	237475	948196	506506	1.22464e+06	367259	494718	1.01445e+06	4.50065e+06	287404	591164
Com_1974_neg	N-Sinapoylagmatine	C16 H24 N4 O4	336.178	6.155	335.171	No results	No results	Full match					411284	525198	275014	154091	87072.1	81999.4	2.13183e+06	1.26222e+06	4.65458e+06	2.94012e+06	1.69939e+06	3.68506e+06	1.48205e+06	1.68038e+06	8.57389e+06	2.54285e+06	1.21829e+06	2.18962e+06	1.76735e+07	9.01755e+06	1.30646e+07	1.56317e+07	1.04722e+07	1.33831e+07	2.11756e+06	298514	1.72759e+06	986126	3.75365e+06	2.39707e+06	3.98501e+06	1.83993e+06	1.21774e+06	903155	993285	3.77638e+06	5.89701e+06
Com_9544_neg	Trilobatin	C21 H24 O10	436.137	5.308	435.13	No results	No results	Full match	Phenylpropanoids and polyketides	Flavonoids	Flavonoid glycosides	Flavonoid O-glycosides	1.64881e+06	6.22258e+06	3.91483e+06	2.96835e+06	2.06009e+06	2.0167e+06	238395	265379	336091	357220	477259	324000	374277	314862	171429	435890	401985	378352	336840	221668	402151	345923	215925	294586	406524	310093	711901	130741	431015	502549	445664	421869	521449	311641	554870	422553	483763
Com_9443_neg	Xanthosine	C10 H12 N4 O6	284.074	1.314	283.067	No results	No results	Full match	Nucleosides, nucleotides, and analogues	Purine nucleosides	Not available	Purine nucleosides	1.25414e+06	743433	586536	492181	761090	491863	827679	753625	615135	2.21099e+06	2.05312e+06	1.10354e+06	296292	302077	414252	314127	386046	525655	918896	1.10084e+06	1.21843e+06	742191	795726	1.2746e+06	1.34666e+06	702987	3.4022e+06	1.0963e+06	713560	2.39763e+06	2.08101e+06	6.13539e+06	2.66276e+06	1.60626e+06	3.07255e+06	1.7819e+06	1.20354e+06
Com_18692_neg	Ginkgolic Acid (C13:0)	C20 H32 O3	320.235	6.821	365.234	No results	No results	Full match	Benzenoids	Benzene and substituted derivatives	Benzoic acids and derivatives	Salicylic acids	1.382e+06	2.45748e+06	3.3569e+06	1.48849e+06	2.40368e+06	1.07361e+06	648433	5.29682e+06	7.93143e+06	2.75018e+06	4.89249e+06	3.19232e+06	1.35701e+07	5.44888e+06	3.71596e+06	1.33153e+07	4.67765e+06	1.59645e+06	1.99609e+07	2.92254e+07	1.21128e+07	1.92885e+06	3.71269e+07	2.53988e+07	3.02246e+06	719259	1.78927e+06	1.68192e+06	7.36373e+06	6.99165e+06	1.41792e+07	9.41927e+06	1.52174e+06	626080	1.31224e+06	1.16323e+06	1.55064e+07
Com_799_neg	Verbascoside	C29 H36 O15	624.206	5.323	623.199	No results	No results	Full match	Phenylpropanoids and polyketides	Cinnamic acids and derivatives	Hydroxycinnamic acids and derivatives	Coumaric acids and derivatives	1.17003e+07	1.85376e+06	403646	330527	218759	227832	3.6478e+07	3.18741e+07	4.02246e+07	3.0007e+07	7.74959e+07	3.68133e+07	2.1249e+07	3.26921e+07	3.29497e+06	5.19952e+07	2.70568e+07	5.49157e+07	1.28499e+06	1.21221e+06	3.08711e+06	1.76513e+06	4.3983e+06	2.89459e+06	2.01507e+07	1.97429e+07	2.45762e+07	6.10634e+07	2.44725e+07	3.4888e+07	5.53092e+07	3.10999e+07	3.89982e+07	1.94265e+07	2.79493e+07	4.92713e+07	3.27837e+07
Com_549_neg	6''-o-acetylgenistin	C23 H22 O11	474.117	5.649	473.109	No results	No results	Full match	Phenylpropanoids and polyketides	Isoflavonoids	Isoflavonoid O-glycosides	Isoflavonoid O-glycosides	438154	375581	587206	160160	144594	143294	3.74379e+07	6.97999e+07	7.27455e+07	6.52466e+07	5.84961e+07	7.04757e+07	1.24993e+06	162759	1.31973e+07	5.93427e+06	158514	179461	4.94158e+07	3.72415e+07	4.17625e+07	4.81522e+07	6.31792e+07	4.79196e+07	4.89935e+07	1.40787e+07	3.26375e+07	5.65526e+07	2.71819e+07	3.2128e+07	4.65378e+07	5.19244e+07	5.14893e+07	2.09134e+07	2.26113e+07	6.62693e+07	5.95809e+07
Com_25800_neg	Ruscogenin	C27 H42 O4	430.309	8.417	429.302	No results	No results	Full match	Lipids and lipid-like molecules	Prenol lipids	Triterpenoids	Triterpenoids	157179	81983.1	315563	96632.5	505095	124983	147346	190868	240465	219528	235243	193498	113413	112621	187353	90708.5	84603.4	106720	37589.2	284715	351290	291939	143850	47617	286662	187419	335530	218254	270904	350975	172322	283246	244321	326814	201452	247099	143057
Com_9783_neg	Casticin	C19 H18 O8	374.101	5.656	419.099	No results	No results	Full match	Phenylpropanoids and polyketides	Flavonoids	O-methylated flavonoids	7-O-methylated flavonoids	2.49471e+07	4.5818e+06	3.87565e+06	154914	2.40502e+07	963475	210940	276803	388794	356994	390244	266106	137769	157428	114125	157306	153322	173583	204443	207072	210337	190707	193080	213516	343316	251424	510455	440131	286089	448661	347610	330845	441808	236118	591724	366875	4.62527e+06
Com_689_neg	8-Epiloganic acid	C16 H24 O10	376.137	4.732	375.13	No results	No results	Full match	Lipids and lipid-like molecules	Prenol lipids	Terpene glycosides	Iridoid O-glycosides	4.45928e+06	6.6144e+06	7.44482e+06	2.43486e+06	1.85966e+06	2.83839e+06	1.78229e+07	1.31797e+07	1.6111e+07	1.19653e+07	2.8587e+07	1.46974e+07	6.51381e+06	5.12982e+06	3.30929e+06	6.72096e+06	8.19048e+06	5.81938e+06	114010	397652	303602	241098	553562	462232	7.26427e+06	4.46539e+06	1.22917e+07	1.1705e+07	3.97089e+06	1.29512e+07	1.94963e+07	1.29428e+07	1.09206e+07	3.93683e+06	4.16093e+06	1.66988e+07	4.34887e+06
Com_90_neg	trans-zeatin 9-O-glucoside	C16 H23 N5 O6	381.164	5.007	380.156	No results	No results	Full match					1.0272e+08	8.22532e+07	2.6091e+07	3.55191e+07	2.78164e+07	4.19482e+07	1.32588e+08	2.5346e+08	4.03591e+08	3.32494e+08	2.39581e+08	3.51186e+08	1.69159e+07	1.67478e+07	1.56168e+07	1.79977e+07	1.9433e+07	1.23978e+07	4.05465e+06	8.60851e+06	7.58164e+06	1.27585e+07	2.83562e+07	6.28855e+06	1.40276e+08	1.77118e+08	4.70118e+08	1.07109e+08	2.86981e+08	3.82114e+08	1.94106e+08	1.99132e+08	2.47955e+08	1.99825e+08	1.20616e+08	4.60705e+08	1.48551e+08
Com_56_neg	Ptaquiloside	C20 H30 O8	398.194	5.209	397.187	No results	No results	Full match	Organic oxygen compounds	Organooxygen compounds	Carbohydrates and carbohydrate conjugates	O-glycosyl compounds	6.63249e+06	1.39867e+07	3.07176e+06	3.93805e+06	6.98822e+06	3.87873e+06	1.79975e+07	1.27883e+07	1.29697e+07	3.46859e+07	1.88691e+07	2.79309e+07	411910	583327	467215	390605	843388	523904	779646	379038	370797	835709	2.41123e+06	768173	1.44396e+07	3.50018e+07	4.03389e+07	2.95301e+07	4.25653e+07	2.77199e+07	2.13559e+07	1.97944e+07	1.99681e+07	1.68493e+07	3.9329e+07	3.29142e+07	1.86379e+07
Com_2126_neg	Linoleic acid	C18 H32 O2	280.24	8.467	279.233	No results	No results	Full match	Lipids and lipid-like molecules	Fatty Acyls	Lineolic acids and derivatives	Lineolic acids and derivatives	938222	450451	1.50222e+06	2.12241e+06	2.1023e+06	2.74595e+06	7.33364e+06	4.69293e+06	4.17806e+06	4.09415e+06	4.14834e+06	4.35069e+06	1.9767e+06	2.19303e+06	5.00738e+06	1.51117e+06	862478	1.27701e+06	175415	373791	189830	235461	413759	294451	5.50258e+06	2.13828e+06	3.3007e+06	2.54316e+06	4.66024e+06	5.72113e+06	2.92655e+06	6.24424e+06	3.26111e+06	1.27625e+07	2.36127e+06	4.07631e+06	1.03799e+06
Com_7418_neg	Panaxatriol	C30 H52 O4	476.387	9.987	475.38	No results	No results	Full match	Lipids and lipid-like molecules	Prenol lipids	Terpene glycosides	Triterpene saponins	524905	256014	1.60007e+07	253938	6.41469e+06	190198	401152	656741	496864	493945	394076	525098	280802	346725	380555	316993	271098	299779	460265	402474	414550	435307	488801	357234	534245	715796	457651	473426	486034	497449	448433	477400	502995	490639	424991	458751	422852
Com_2261_neg	Kinsenoside	C10 H16 O8	264.085	5.033	263.077	No results	No results	Full match	Lipids and lipid-like molecules	Prenol lipids	Terpene glycosides	Triterpene saponins	1.75742e+06	3.72573e+06	2.70925e+06	1.85972e+06	944936	1.43105e+06	7.6151e+06	7.43132e+06	7.36693e+06	1.00732e+07	1.19102e+07	7.04558e+06	6.38422e+06	1.15998e+07	4.09751e+06	8.78365e+06	3.67983e+06	6.12901e+06	2.39447e+07	1.15835e+07	2.42845e+07	2.11191e+07	1.24594e+07	1.88461e+07	6.33394e+06	4.089e+06	1.11656e+07	1.10498e+07	8.95172e+06	7.10588e+06	1.08592e+07	1.07764e+07	6.13864e+06	4.87839e+06	5.91439e+06	9.2851e+06	1.23051e+07
Com_3895_neg	Olaquindox	C12 H13 N3 O4	263.09	4.983	262.083	No results	No results	Full match	Organoheterocyclic compounds	Diazanaphthalenes	Benzodiazines	Quinoxalines	424136	294358	262577	127854	83070	223022	2.66121e+06	993882	1.8617e+06	1.20856e+06	2.57151e+06	1.41701e+06	8.88877e+06	3.51778e+06	989711	5.73328e+06	4.28915e+06	3.63757e+06	2.2118e+06	685267	1.04399e+06	860756	970792	1.80949e+06	2.09292e+06	308597	1.90328e+06	472202	1.08215e+06	2.22603e+06	4.74013e+06	838496	1.06324e+06	451778	2.98028e+06	2.21407e+06	1.76322e+06
Com_6220_neg	Histamine	C5 H9 N3	111.08	1.244	156.078	No results	No results	Full match	Organic nitrogen compounds	Organonitrogen compounds	Amines	2-arylethylamines	1.52311e+06	1.00103e+06	608417	343059	466129	589706	39427.3	48318	57525.7	65935.8	89045.4	38338.6	822764	1.20637e+06	4.95247e+06	1.53158e+06	1.60393e+06	3.26403e+06	666685	1.25483e+06	792191	633397	458892	1.02158e+06	126463	278574	157168	132474	1.00937e+06	758493	131708	127943	267844	78245.1	115626	84173.1	845254
Com_10912_neg	(+/-)12(13)-DiHOME	C18 H34 O4	296.235	7.332	295.228	Invalid mass	No results	No match	Lipids and lipid-like molecules	Fatty Acyls	Fatty acids and conjugates	Long-chain fatty acids	816461	1.30269e+06	535072	620086	1.13531e+06	614496	1.65708e+06	1.58597e+06	1.24574e+06	958418	2.1408e+06	1.28162e+06	618905	657153	626253	1.0978e+06	392963	435779	786373	2.25896e+06	1.17385e+06	1.46461e+06	1.08127e+06	1.44798e+06	685505	290497	584527	357655	640393	723883	1.13306e+06	862146	562319	528324	699189	1.29709e+06	810640
Com_5649_neg	Astilbin	C21 H22 O11	450.117	5.291	449.109	No results	No results	Full match	Phenylpropanoids and polyketides	Flavonoids	Flavonoid glycosides	Flavonoid-3-O-glycosides	1.34794e+06	1.19012e+07	3.97515e+06	3.49333e+06	1.0842e+06	2.88843e+06	556952	660985	903055	1.06521e+06	550669	1.09231e+06	566537	345106	102834	278205	714370	248927	961821	1.29564e+06	2.01297e+06	1.20845e+06	1.37568e+06	2.39759e+06	4.71004e+06	1.02621e+06	1.17406e+07	1.02998e+06	3.53381e+06	4.96548e+06	1.13505e+06	1.48285e+06	2.82625e+06	1.49786e+06	3.87647e+06	1.18994e+06	2.50365e+06
Com_2156_neg	Gibberellic acid	C19 H22 O6	346.142	5.411	327.124	No results	No results	Full match	Lipids and lipid-like molecules	Prenol lipids	Diterpenoids	C19-gibberellin 6-carboxylic acids	1.30624e+06	2.70671e+06	506646	487449	374211	350843	2.90558e+07	2.48742e+07	4.28973e+07	3.62238e+07	5.70659e+07	3.09433e+07	1.3198e+07	1.81446e+07	4.793e+06	2.4922e+07	2.1089e+07	2.49609e+07	1.39463e+06	2.80564e+06	2.27923e+06	2.22319e+06	4.88481e+06	2.90543e+06	1.73408e+07	1.60448e+07	2.41728e+07	3.7669e+07	2.34839e+07	2.92004e+07	4.49941e+07	2.33692e+07	2.77618e+07	1.39628e+07	2.36721e+07	4.25055e+07	2.53853e+07
Com_192_neg	Ouabain	C29 H44 O12	584.284	6.185	629.282	Full match	No results	No results	Lipids and lipid-like molecules	Steroids and steroid derivatives	Steroid lactones	Cardenolide glycosides and derivatives	149322	192680	127523	90888.4	112812	84172.4	1.86786e+07	4.61828e+06	7.91503e+06	5.42777e+06	1.07844e+07	7.26807e+06	680565	443193	6.0512e+06	3.29623e+06	567729	384523	9.43544e+07	1.18051e+08	1.23232e+08	2.6621e+08	9.18262e+07	7.80349e+07	4.04896e+06	421053	3.89362e+06	2.43422e+06	1.45367e+07	5.59936e+06	3.35931e+07	8.47649e+06	5.87874e+06	2.13251e+06	1.87452e+06	8.09223e+06	3.23377e+07
Com_1023_neg	Aucubin	C15 H22 O9	346.126	5.187	345.119	No results	No results	Full match	Lipids and lipid-like molecules	Prenol lipids	Terpene glycosides	Iridoid O-glycosides	1.75715e+07	1.06161e+07	5.88773e+06	4.79213e+06	2.51095e+06	2.47682e+06	1.8365e+06	913790	2.51986e+06	1.85994e+06	2.52561e+06	1.46969e+06	1.24662e+06	1.2952e+06	1.92147e+06	1.18554e+06	2.26419e+06	1.76862e+06	542902	540637	615484	508264	245989	670692	1.53562e+06	792304	2.32812e+06	1.44074e+06	2.11313e+06	1.84029e+06	2.28371e+06	1.42814e+06	1.51894e+06	1.75825e+06	3.55153e+06	2.08326e+06	3.06431e+06
Com_2649_neg	Troxerutin	C33 H42 O19	742.234	5.294	741.226	No results	No results	Full match	Phenylpropanoids and polyketides	Flavonoids	Flavonoid glycosides	Flavonoid-3-O-glycosides	4.60168e+06	4.7585e+06	2.61359e+06	1.3747e+06	7.38252e+06	2.14504e+06	2.70197e+06	4.05642e+06	1.27844e+07	3.42476e+06	6.65997e+06	4.61403e+06	5.21543e+06	4.98853e+06	865064	5.69658e+06	6.27951e+06	7.69279e+06	1.35086e+06	1.06874e+06	1.24772e+06	1.80315e+06	1.69611e+06	1.74541e+06	2.71694e+06	2.19249e+06	3.25147e+06	4.72808e+06	844013	3.37411e+06	3.79909e+06	3.22911e+06	2.9639e+06	2.02896e+06	3.44385e+06	6.12389e+06	4.77504e+06
Com_2225_neg	Cyasterone	C29 H44 O8	566.31	5.943	565.303	No results	Invalid mass	No results	Lipids and lipid-like molecules	Prenol lipids	Triterpenoids	Triterpenoids	2.87309e+06	1.49617e+07	6.55518e+06	853691	4.09576e+06	1.43075e+06	345977	395646	475333	453138	710088	403818	1.84415e+07	5.96522e+06	4.58542e+06	2.12875e+07	1.21582e+07	7.94614e+06	410724	385375	391366	330420	277788	344852	560681	422897	880726	384880	511864	798269	735910	500548	670230	256314	1.12852e+06	585585	1.39151e+06
Com_15489_neg	4',7-Dimethoxyisoflavone	C17 H14 O4	282.09	5.444	327.088	No results	No results	Full match	Phenylpropanoids and polyketides	Isoflavonoids	O-methylated isoflavonoids	7-O-methylisoflavones	1.68649e+06	1.75405e+06	1.22932e+06	1.1726e+06	727310	843985	2.23709e+06	1.92345e+06	2.10302e+06	1.62589e+06	3.05184e+06	1.90013e+06	2.78366e+06	2.44328e+06	1.54417e+06	1.92109e+06	4.24094e+06	1.22114e+06	387132	489418	689320	507222	608045	710153	1.47942e+06	1.33631e+06	1.65509e+06	1.41449e+06	1.82732e+06	432576	3.01947e+06	1.25573e+06	2.32874e+06	560039	3.15938e+06	2.71005e+06	2.31419e+06
Com_777_neg	Demethylzeylasteral	C29 H36 O6	480.249	7.722	479.242	No results	No results	Full match	Benzenoids	Phenanthrenes and derivatives	Not available	Phenanthrenes and derivatives	5.86972e+06	2.101e+07	6.54034e+06	3.37906e+06	4.96303e+07	3.47564e+06	2.14136e+07	6.53637e+06	4.18281e+06	2.09735e+06	3.91605e+06	9.48932e+06	1.47746e+07	5.43924e+06	1.52585e+07	1.02512e+07	7.6915e+06	4.00373e+06	9.82402e+07	2.47026e+08	9.64118e+07	1.04738e+08	1.2944e+08	1.84067e+08	1.59888e+07	1.00688e+07	1.53339e+06	8.9835e+06	2.10819e+07	2.07104e+06	1.77921e+07	1.16309e+07	1.4351e+06	3.47479e+06	855979	2.53219e+06	4.50914e+07
Com_493_neg	Efetaal	C12 H18 O2	194.131	5.621	239.129	No results	No results	Full match	Benzenoids	Benzene and substituted derivatives	Not available	Benzene and substituted derivatives	755912	3.84964e+06	2.34575e+06	1.70788e+06	2.59309e+06	260854	1.58099e+06	820446	3.32861e+06	2.34748e+06	3.51291e+06	2.09562e+06	4.74281e+06	2.69536e+06	7.00892e+06	9.97813e+06	4.03076e+06	7.50666e+06	9.57112e+07	7.20532e+07	9.40713e+07	8.57383e+07	3.97168e+07	8.10667e+07	1.35384e+06	1.24434e+06	4.53334e+06	2.61321e+06	9.4389e+06	3.40946e+06	8.38816e+06	2.73851e+06	4.38581e+06	1.46472e+06	4.37612e+06	4.32838e+06	1.59402e+07
Com_3842_neg	Eleutheroside B	C17 H24 O9	372.142	5.236	371.135	No results	No results	Full match	Organic oxygen compounds	Organooxygen compounds	Carbohydrates and carbohydrate conjugates	Phenolic glycosides	4.75686e+06	8.19719e+06	2.5211e+06	603583	716355	1.0325e+06	351390	1.43405e+06	1.18036e+06	1.50402e+06	1.52199e+06	1.4074e+06	1.76276e+06	1.44313e+06	1.08692e+06	1.37102e+06	1.66478e+06	1.17574e+06	446678	871284	1.5597e+06	677455	397013	1.43082e+06	1.94938e+06	1.60069e+06	3.15399e+06	1.57167e+06	1.69186e+06	2.12388e+06	1.388e+06	1.50652e+06	1.77307e+06	684363	2.39325e+06	1.45964e+06	1.74244e+06
Com_4936_neg	Albiflorin	C23 H28 O11	480.163	5.199	479.155	No results	No results	Full match	Lipids and lipid-like molecules	Prenol lipids	Terpene glycosides	Terpene glycosides	566388	5.13627e+06	3.97397e+06	805222	475147	165566	5.31251e+06	4.002e+06	5.68529e+06	6.81476e+06	9.77848e+06	6.85238e+06	3.32036e+06	2.83428e+06	283765	237236	512236	3.84801e+06	473522	400031	614645	507572	718643	466554	9.28512e+06	5.9568e+06	2.81219e+07	1.29465e+07	1.52549e+07	1.02214e+07	5.69357e+06	8.25987e+06	8.79656e+06	9.73172e+06	2.49096e+07	1.08931e+07	5.67967e+06
Com_3839_neg	Taxifolin	C15 H12 O7	304.058	5.473	303.051	No results	Full match	Full match	Phenylpropanoids and polyketides	Flavonoids	Flavans	Flavanonols	1.25275e+07	1.7546e+07	2.7047e+06	2.28266e+06	6.57097e+06	7.82182e+06	125874	154150	217159	209277	230190	164113	133914	130166	83671	141401	162576	125890	100418	177602	260218	149399	208681	232055	248726	187351	413060	369493	252998	344097	237123	235830	312312	197756	341805	249152	538742
Com_1258_neg	LPC 16:2	C24 H46 N O7 P	537.307	8.257	536.3	No results	Invalid mass	No results	Lipids and lipid-like molecules	Glycerophospholipids	Glycerophosphocholines	Phosphocholines	5.35223e+06	70574.5	1.30409e+06	3.00014e+06	3.09828e+06	2.43114e+06	229820	384959	371053	773831	2.1042e+06	351956	98698.3	97702.1	107462	80530.4	84972.2	122150	308456	254054	362802	429189	1.00229e+06	295065	1.3947e+07	1.01798e+07	4.68369e+07	2.25677e+06	1.40301e+07	1.2939e+07	2.63833e+06	1.5037e+07	2.30132e+07	2.53396e+07	3.14794e+07	2.42893e+06	5.19573e+06
Com_11443_neg	(-)-Norepinephrine N-hexoside	C14 H21 N O8	331.127	2.228	330.119	No results	No results	Full match					9.65736e+06	2.69329e+06	906387	948003	1.11652e+06	735647	134490	169347	134049	178376	316302	62962.4	71195.2	1.00142e+06	62124.1	86230.8	306271	633016	89811.5	54658.9	89113.1	86025.6	47055.1	63777.9	388107	601450	1.44096e+06	136615	566981	705320	616566	468206	877318	315760	2.08078e+06	280584	434157
Com_2002_neg	Tracheloside	C27 H34 O12	550.206	5.958	595.204	No results	No results	Full match	Lignans, neolignans and related compounds	Lignan glycosides	Not available	Lignan glycosides	3.56223e+06	157648	2.09716e+06	71563.9	1.12867e+07	64876.7	137083	154248	191831	166761	249450	153678	251951	117987	142841	182498	250306	167916	1.49346e+06	1.13553e+06	1.50887e+06	3.22442e+06	1.81227e+06	2.7432e+06	201617	166462	329727	119050	185862	294539	234291	163432	251569	219440	484473	263445	871861
Com_3342_neg	di-C,C-pentosyl-apigenin	C25 H26 O13	534.138	5.327	533.131	No results	No results	Full match					765484	739807	494709	675488	311900	362758	154727	156558	329348	368552	281554	266137	241942	210361	719739	652897	237147	225353	3.3271e+06	7.50469e+06	1.14674e+07	6.5182e+06	7.16291e+06	1.23898e+07	671841	295181	1.46538e+06	381995	828434	296473	1.19664e+06	442998	307623	183849	327340	249281	1.86823e+06
Com_3227_neg	Sodium Houttuyfonate	C14 H27 Na O5 S	330.147	5.421	329.14	No results	No results	Full match	Organic acids and derivatives	Organic sulfonic acids and derivatives	Organosulfonic acids and derivatives	Organosulfonic acids	736041	3.25862e+06	560226	538998	485563	426824	8.73091e+06	4.69878e+06	9.34574e+06	6.93292e+06	1.15557e+07	9.61994e+06	3.88538e+06	3.46081e+06	1.28501e+06	4.86424e+06	6.81116e+06	4.18256e+06	530577	502798	401196	405813	985812	414476	3.77891e+06	1.64583e+06	4.79126e+06	1.0308e+07	4.56272e+06	4.51363e+06	9.63624e+06	4.88848e+06	4.98045e+06	2.9502e+06	3.08665e+06	1.24743e+07	6.30059e+06
Com_24490_neg	Trifolirhizin	C22 H22 O10	446.121	5.738	445.113	No results	No results	Full match	Phenylpropanoids and polyketides	Isoflavonoids	Furanoisoflavonoids	Pterocarpans	2.01124e+07	1.22619e+06	758895	130797	1.53297e+07	129529	201420	230952	245288	250190	355735	219281	125821	108207	112178	115907	138840	103099	218740	203344	209200	192718	139751	210390	305426	212820	470871	187315	266869	410314	294931	275334	334753	168422	627684	299059	868475
Com_3341_neg	Lathyrol	C20 H30 O4	334.214	8.307	333.207	No results	No results	Full match	Lipids and lipid-like molecules	Prenol lipids	Diterpenoids	Diterpenoids	2.04335e+06	4.07366e+06	4.84888e+06	1.94844e+06	642266	1.1269e+06	386650	469008	1.02058e+06	580828	342636	1.1373e+06	458769	554921	2.21262e+06	1.79878e+06	779407	967431	6.93306e+06	9.13589e+06	1.3145e+07	9.66439e+06	1.19431e+07	9.92558e+06	2.36127e+06	1.5758e+06	2.17955e+06	6.56031e+06	4.64406e+06	4.26675e+06	5.21887e+06	2.06545e+06	1.60928e+06	457812	732288	1.87997e+06	2.8058e+06
Com_7691_neg	Camelliaside A	C33 H40 O20	756.212	5.017	755.205	No results	No results	Full match	Phenylpropanoids and polyketides	Flavonoids	Flavonoid glycosides	Flavonoid-3-O-glycosides	432287	339174	978185	442577	320400	527284	583981	1.71178e+06	1.6454e+06	1.56311e+06	1.85287e+06	1.31084e+06	296310	823029	76478.9	693185	736879	1.11268e+06	151673	149138	153082	261351	268745	176148	2.4829e+06	687067	4.04011e+06	905086	1.42543e+06	1.73617e+06	1.33846e+06	2.41793e+06	4.48521e+06	1.82444e+06	4.1532e+06	1.88721e+06	1.08097e+06
Com_18570_neg	Lobetyolin	C20 H28 O8	396.179	5.388	395.172	No results	No results	Full match	Lipids and lipid-like molecules	Fatty Acyls	Fatty acyl glycosides	Fatty acyl glycosides of mono- and disaccharides	794015	825821	578777	552073	342425	397356	406554	184466	296866	1.09069e+06	284109	500772	178062	208616	150035	207709	192425	191670	161538	120493	202226	162159	111306	159582	801937	1.09379e+07	2.1689e+06	775608	1.38331e+06	1.80685e+06	639016	611688	1.22256e+06	462971	2.14777e+06	1.16884e+06	445944
Com_4963_neg	Quercetin 3-alpha-L-arabinofuranoside (Avicularin)	C20 H18 O11	434.086	5.564	433.078	No results	No results	Full match	Phenylpropanoids and polyketides	Flavonoids	Flavonoid glycosides	Flavonoid-3-O-glycosides	518949	3.38153e+06	421723	1.84363e+06	270372	1.28268e+06	316687	452514	532019	223323	2.98445e+06	189451	155842	177037	194050	173200	155946	174135	250070	2.2445e+06	6.14114e+06	992649	2.40675e+06	4.39172e+06	361897	193672	415641	418641	263695	307146	531076	237930	1.69295e+06	167810	335642	245469	1.19471e+06
Com_20419_neg	PMeOH 18:2_18:2	C40 H71 O8 P	710.49	7.675	709.482	No results	Full match	No results					2.31094e+06	3.91262e+06	4.21579e+06	7.26928e+06	5.02497e+06	6.68372e+06	5.59713e+06	5.23133e+06	9.39602e+06	1.46409e+07	3.15527e+07	4.43445e+07	7.10629e+07	7.14509e+07	6.36907e+07	1.53955e+07	994595	1.42533e+06	4.44381e+06	7.54763e+06	7.00478e+06	5.05245e+06	5.58363e+06	5.60557e+06	4.22098e+06	3.74559e+06	7.32277e+06	5.96648e+06	4.26262e+06	5.2238e+06	3.88014e+06	4.76847e+06	3.57504e+06	4.48901e+06	2.52283e+06	5.83123e+06	3.32008e+06
Com_8816_neg	Lycoperodine 1	C12 H12 N2 O2	216.09	5.426	215.083	No results	No results	Full match					1.05352e+06	2.77181e+06	613103	396252	590954	310902	1.07939e+06	424979	704754	269706	241509	179044	224689	2.32919e+06	416593	172662	1.35472e+06	1.02834e+06	92719.1	133029	211754	131444	230185	184444	917564	3.91892e+06	448614	3.86308e+06	1.13003e+07	3.78847e+06	2.26558e+06	345577	347557	227548	3.87444e+06	287815	1.52882e+06
Com_21754_neg	Vaccarin	C32 H38 O19	726.202	5.177	725.194	No results	No results	Full match	Phenylpropanoids and polyketides	Flavonoids	Flavonoid glycosides	Flavonoid O-glycosides	633696	461546	371188	203345	199001	193119	428748	929423	745051	590271	1.37811e+06	408732	321844	455780	365057	305197	658978	409350	609173	514629	790725	652977	549834	600209	701561	187892	537964	729972	424134	475739	519876	868011	905356	426494	823854	957226	459670
Com_5880_neg	Parishin E	C19 H24 O13	460.122	5.257	459.115	No results	No results	Full match	Organic oxygen compounds	Organooxygen compounds	Carbohydrates and carbohydrate conjugates	Phenolic glycosides	1.03578e+06	404284	978345	151373	222724	317509	161544	384465	200559	295889	229051	1.07829e+06	355966	184757	134533	229117	258958	203803	173344	136870	232742	476997	139468	189534	2.59413e+06	1.92288e+06	3.23093e+06	9.20199e+06	2.97891e+06	5.74511e+06	755361	3.34851e+06	920494	763759	375837	788211	1.06311e+06
Com_1996_neg	alpha-Asarone	C12 H16 O3	208.11	5.86	207.103	No results	No results	Full match	Benzenoids	Phenol ethers	Anisoles	Anisoles	2.01272e+06	2.12182e+06	1.20008e+06	954575	1.06847e+06	935015	5.54204e+06	1.40122e+06	2.90201e+06	1.75997e+06	4.18836e+06	2.35816e+06	2.40526e+06	1.53482e+06	4.15537e+06	1.78453e+06	746105	1.54548e+06	1.03421e+07	2.45585e+07	6.48614e+06	8.92899e+06	1.18793e+07	1.45564e+07	2.39705e+06	327475	2.06619e+06	1.49456e+06	1.56544e+06	1.49437e+06	5.20075e+06	1.36893e+06	1.84444e+06	320938	918511	1.32049e+06	5.01592e+06
Com_1833_neg	4-Demethylepipodophyllotoxin	C21 H20 O8	400.116	5.729	445.114	No results	No results	Full match	Lignans, neolignans and related compounds	Lignan lactones	Podophyllotoxins	Podophyllotoxins	2.01124e+07	1.22619e+06	1.00337e+06	167988	1.53297e+07	152101	233395	267616	352228	289907	412208	262055	154261	137690	129986	136025	172183	150348	253465	235625	242410	223312	161936	243789	353912	246605	552777	238131	309234	497038	358314	319044	449247	228914	727329	367774	868475
Com_3049_neg	Yuheinoside	C16 H24 O9	360.142	4.872	359.135	No results	No results	Full match	Lipids and lipid-like molecules	Prenol lipids	Terpene glycosides	Iridoid O-glycosides	3.23288e+06	415817	1.21231e+06	1.39014e+06	1.42357e+06	1.46878e+06	4.42451e+06	4.1251e+06	6.22626e+06	4.84368e+06	7.25142e+06	5.49462e+06	3.03581e+06	1.26437e+06	742298	2.0414e+06	3.35383e+06	1.27429e+06	528574	764661	800345	641740	966149	1.04098e+06	1.00899e+07	8.04598e+06	2.56021e+06	7.67735e+06	2.04188e+06	9.01807e+06	5.50791e+06	1.60821e+07	1.68093e+07	3.54467e+06	1.73954e+06	6.99841e+06	5.05412e+06
Com_1584_neg	Apo-13-zeaxanthinone	C18 H26 O2	274.193	7.495	273.186	No results	No results	Full match	Lipids and lipid-like molecules	Prenol lipids	Sesquiterpenoids	Sesquiterpenoids	55622.2	88207.2	55709.3	70060.2	89015.7	63474.5	232660	204648	219463	51659	150822	169761	1.07992e+06	184793	2.49471e+06	980486	449768	318408	9.24298e+06	2.64005e+07	1.80952e+07	1.21718e+07	1.72029e+07	1.49577e+07	381235	206981	142593	646555	2.80334e+06	185404	2.72438e+06	720372	47078	27241.4	49758.9	103516	5.27037e+06
Com_9400_neg	(+)-Isolariciresinol	C20 H24 O6	360.158	5.408	359.15	No results	No results	Full match	Lignans, neolignans and related compounds	Aryltetralin lignans	9,9p-dihydroxyaryltetralin lignans	9,9p-dihydroxyaryltetralin lignans	1.22163e+06	1.27057e+06	890479	849392	526838	611353	1.82404e+06	813818	7.40283e+06	1.22248e+06	3.06594e+06	5.10372e+06	1.07414e+06	663105	165681	1.66318e+06	1.19549e+06	752495	248534	322750	466144	275855	400427	399517	724937	412632	936922	3.10154e+06	1.14424e+06	819816	3.06664e+06	1.21706e+06	959647	872237	708107	2.91956e+06	1.1753e+06
Com_13304_neg	Biliverdin	C33 H34 N4 O6	582.249	5.267	581.242	No results	No results	Full match	Organoheterocyclic compounds	Tetrapyrroles and derivatives	Bilirubins	Bilirubins	3.49458e+06	1.71781e+06	723312	208416	184728	521733	145845	145375	1.377e+06	197405	406602	190820	242471	207454	148234	282387	285331	245111	190998	194843	256445	201684	153672	208837	230000	139011	623125	244678	246782	274732	238367	215641	278927	164344	316341	240188	246992
Com_16436_neg	PC 18:2_18:2	C44 H80 N O8 P	827.569	7.911	826.562	No results	Invalid mass	No results					3.20378e+06	4.31224e+06	3.36565e+06	1.54714e+07	5.68401e+06	7.27857e+06	9.09797e+06	6.31068e+06	8.30383e+06	6.48249e+06	4.39433e+06	5.21756e+06	2.56803e+06	2.78767e+06	2.74349e+06	3.06849e+06	1.09618e+06	1.57091e+06	4.89769e+06	8.31853e+06	7.72023e+06	5.5685e+06	6.15393e+06	6.17812e+06	5.4572e+06	4.69836e+06	4.45558e+06	7.77372e+06	4.69799e+06	5.75735e+06	4.27645e+06	5.25551e+06	4.6821e+06	5.10954e+06	2.96015e+06	6.42682e+06	3.65918e+06
Com_2931_neg	Engeletin	C21 H22 O10	434.121	5.694	433.114	No results	No results	Full match	Phenylpropanoids and polyketides	Flavonoids	Flavonoid glycosides	Flavonoid-3-O-glycosides	1.89413e+07	2.29977e+06	4.11213e+06	142386	1.09235e+07	665464	190569	227444	319337	298946	358976	229430	126730	130066	84194.8	135426	141037	159675	172188	190069	167618	1.96879e+06	2.24649e+06	181042	310136	231279	469555	260289	263166	412712	319758	304336	406408	192139	584300	337479	895466
Com_7303_neg	Homoveratrumic acid	C10 H12 O4	196.073	5.016	195.066	No results	No results	Full match	Benzenoids	Benzene and substituted derivatives	Methoxybenzenes	Dimethoxybenzenes	1.05347e+06	833910	453621	247650	557107	288753	2.6235e+06	2.69293e+06	2.619e+06	2.33655e+06	6.74446e+06	2.79397e+06	528455	1.95614e+06	569981	608632	671158	695636	190932	285459	295552	197557	413667	219752	1.28175e+06	1.52966e+06	1.77844e+06	2.70559e+06	1.62432e+06	2.11889e+06	3.2937e+06	2.67424e+06	1.89851e+06	1.0645e+06	2.21627e+06	3.67127e+06	1.56584e+06
Com_665_neg	Jasmonic acid	C12 H18 O3	164.12	5.875	209.119	Invalid mass	No results	No results	Lipids and lipid-like molecules	Fatty Acyls	Lineolic acids and derivatives	Jasmonic acids	2.23768e+06	7.88974e+06	6.1774e+06	2.12149e+06	7.14813e+06	934554	2.6165e+07	1.51691e+07	2.32185e+07	2.05233e+07	3.83903e+07	2.37835e+07	4.86127e+07	2.60442e+07	2.66436e+07	2.83482e+07	2.84118e+07	1.59963e+07	6.13964e+07	7.86997e+07	8.60852e+07	8.24731e+07	5.0973e+07	8.41162e+07	5.09649e+07	2.40583e+06	6.58088e+07	8.80659e+06	2.09313e+07	1.39939e+07	6.31858e+07	1.43884e+07	2.10397e+07	1.15504e+07	5.25915e+07	2.0239e+07	3.31051e+07
Com_7831_neg	Hastatoside	C17 H24 O11	404.132	4.862	403.125	No results	No results	Full match	Lipids and lipid-like molecules	Prenol lipids	Terpene glycosides	Iridoid O-glycosides	2.14359e+06	4.3988e+06	2.74298e+06	2.33291e+06	1.51757e+06	1.4975e+06	3.41455e+06	2.81616e+06	4.19928e+06	3.77236e+06	6.95376e+06	4.21766e+06	848185	1.25454e+06	851670	1.70879e+06	1.63176e+06	1.45515e+06	156188	351224	258978	242618	667347	255532	2.5982e+06	1.69204e+06	4.39335e+06	1.90672e+06	3.48044e+06	3.56739e+06	1.8603e+06	2.73446e+06	2.5195e+06	2.10039e+06	3.01264e+06	4.8612e+06	2.71778e+06
Com_74_neg	8-O-acetyl shanzhiside methyl ester	C19 H28 O12	448.158	5.258	447.151	No results	No results	Full match					1.65451e+07	4.76475e+07	1.70084e+07	9.27919e+06	5.47334e+06	1.68915e+06	7.81444e+07	6.76302e+07	9.99064e+07	6.09417e+07	1.62898e+08	3.90165e+07	892350	2.98823e+08	7.6187e+08	3.40194e+08	2.04893e+08	5.84793e+08	2.05749e+09	1.51781e+09	2.7396e+09	2.16756e+09	1.4106e+09	2.12568e+09	1.5656e+07	3.14126e+06	9.69201e+07	7.81042e+08	3.24816e+08	2.06791e+07	2.3696e+08	1.42501e+08	2.42706e+07	7.86809e+06	9.32558e+07	1.18126e+08	5.56682e+08
Com_24429_neg	Coixol	C8 H7 N O3	165.043	5.173	164.036	No results	No results	Full match	Organoheterocyclic compounds	Benzoxazoles	Benzoxazolones	Benzoxazolones	495799	461758	688512	197218	153978	299483	164376	267354	593549	254742	315570	473334	413227	1.10344e+06	540319	760084	2.73692e+06	556535	490105	414040	636170	525347	373508	482893	415703	331753	765088	1.75404e+06	674600	538100	640049	615535	559918	237756	513624	339349	573029
Com_3480_neg	Kynurenic acid O-hexside	C16 H17 N O8	351.095	5.293	350.088	No results	No results	Full match	Organoheterocyclic compounds	Quinolines and derivatives	Quinoline carboxylic acids	Quinoline carboxylic acids	463336	1.55795e+07	1.08312e+07	5.84386e+06	3.24763e+06	5.098e+06	1.90872e+06	1.25397e+06	3.34015e+06	1.44901e+06	3.85755e+06	2.06699e+06	1.54107e+06	2.0294e+06	355265	2.1882e+06	3.9529e+06	3.06805e+06	187761	123562	224167	192824	204815	164208	989466	971644	1.00385e+06	3.50886e+06	1.37073e+06	1.21631e+06	2.25977e+06	1.85279e+06	960279	772059	1.67658e+06	1.68214e+06	1.63781e+06
Com_4684_neg	L-cysteine	C3 H7 N O2 S	121.02	5.924	120.013	No results	No results	Full match	Organic acids and derivatives	Carboxylic acids and derivatives	Amino acids, peptides, and analogues	Cysteine and derivatives	262578	197651	143348	90674.1	154463	87973.7	588008	238515	336508	273175	1.12922e+06	243442	9.84259e+06	3.13739e+06	1.06071e+07	7.84003e+06	7.2631e+06	5.19318e+06	550013	2.09612e+06	2.84585e+06	1.65487e+06	754235	2.7449e+06	338007	254944	530946	232025	391196	481237	3.61081e+06	301756	404048	141091	1.65437e+06	353020	2.02381e+06
Com_14204_neg	11(Z),14(Z),17(Z)-Eicosatrienoic acid	C20 H34 O2	306.256	10.77	305.248	Full match	No results	No results	Lipids and lipid-like molecules	Fatty Acyls	Fatty acids and conjugates	Long-chain fatty acids	3.20633e+06	4.12851e+06	1.64326e+06	1.48014e+06	379370	484845	93665.7	100674	389111	247848	399602	107496	325412	686479	2.06247e+06	682196	1.14631e+06	1.44173e+06	620867	829712	749513	742610	76667.9	113291	314906	81833.8	1.14701e+06	535819	618341	1.3569e+06	1.19479e+06	62811.5	522827	114040	743479	464768	475271
Com_7071_neg	4'-Hydroxypropiophenone	C9 H10 O2	150.068	5.245	195.066	No results	No results	Full match	Organic oxygen compounds	Organooxygen compounds	Carbonyl compounds	Alkyl-phenylketones	3.71436e+06	3.88803e+06	453621	1.08063e+06	2.47203e+06	887710	6.66588e+06	6.09345e+06	7.67003e+06	1.19769e+07	1.16465e+07	7.99364e+06	5.01483e+06	1.95614e+06	1.81381e+06	8.59257e+06	7.66792e+06	6.24341e+06	927489	1.22883e+06	936510	887083	1.61507e+06	1.60978e+06	4.73455e+06	3.26914e+06	4.60825e+06	1.12575e+07	4.93133e+06	6.0329e+06	1.00494e+07	5.52721e+06	9.39851e+06	1.59988e+06	6.32165e+06	9.45501e+06	7.2361e+06
Com_7425_neg	Orientin	C21 H20 O11	448.101	10.424	447.093	No results	No results	Full match	Phenylpropanoids and polyketides	Flavonoids	Flavonoid glycosides	Flavonoid 8-C-glycosides	915571	554143	355433	363208	358826	587847	69410.5	366050	421591	502498	666864	194503	446967	412371	608034	313586	156110	401034	823475	1.31149e+06	2.2056e+06	1.74348e+06	8.25035e+06	2.50599e+06	770501	326476	612875	429831	347110	410794	745682	242112	848736	312568	399308	632957	703846
Com_3136_neg	Rosavin	C20 H28 O10	428.168	4.8	427.161	No results	No results	Full match	Lipids and lipid-like molecules	Fatty Acyls	Fatty acyl glycosides	Fatty acyl glycosides of mono- and disaccharides	1.50054e+07	4.79039e+07	2.24252e+07	1.16889e+07	9.94178e+06	7.71136e+06	67722.4	77188.6	81488.8	239432	180586	94997.9	65606.9	72633.9	47182.6	56668.6	72770.3	60338.1	65698.1	80219.2	84392.9	62591.8	120549	64835.2	1.19062e+06	561744	2.40153e+06	500294	1.13493e+06	2.31914e+06	338753	839997	1.17308e+06	1.88744e+06	876683	278821	3.1767e+06
Com_8370_neg	Agarotetrol	C17 H18 O6	318.11	5.198	317.103	No results	No results	Full match	Organoheterocyclic compounds	Pyrans	Pyranones and derivatives	Pyranones and derivatives	417024	2.40671e+06	1.04821e+06	708796	355512	387327	1.39883e+06	1.0343e+06	891724	997641	1.44873e+06	1.03915e+06	1.23413e+06	1.27296e+06	404906	1.46949e+06	3.73825e+06	2.2051e+06	400886	338668	520361	429713	305514	394986	455276	155967	354024	803009	340314	774283	1.25581e+06	604272	654547	406848	436677	481813	1.15408e+06
Com_19629_neg	Mosloflavone	C17 H14 O5	298.084	5.428	297.077	No results	No results	Full match	Phenylpropanoids and polyketides	Flavonoids	O-methylated flavonoids	7-O-methylated flavonoids	1.44526e+07	3.44698e+06	8.21345e+06	406093	3.76619e+06	582686	1.03714e+06	161749	254144	225246	247507	183491	415062	1.39338e+06	279608	775962	506283	880610	3.08678e+06	2.22408e+06	2.802e+06	2.78396e+06	376919	3.06681e+06	264456	601186	459757	1.42093e+06	763492	727852	273971	535485	356190	233199	417262	272279	1.65391e+06
Com_13824_neg	Trillin	C33 H52 O8	576.367	7.165	575.36	No results	No results	Full match	Lipids and lipid-like molecules	Steroids and steroid derivatives	Steroidal glycosides	Steroidal saponins	195193	264199	497988	152779	265017	149493	219990	83768.2	103975	92725.6	122895	84769.7	101789	105420	130923	123794	101834	104853	3.76619e+06	3.34307e+06	4.50541e+06	3.63496e+06	2.81158e+06	1.69568e+06	94882.7	61832.9	150796	100684	288874	136967	153331	101070	132900	69494	153021	115571	497561
Com_2107_neg	N-Acetyl-L-Tyrosine	C11 H13 N O4	223.084	4.788	222.077	No results	No results	Full match	Organic acids and derivatives	Carboxylic acids and derivatives	Amino acids, peptides, and analogues	Tyrosine and derivatives	985472	1.17128e+06	3.16966e+06	462528	955327	503474	2.1831e+07	1.41697e+07	1.33293e+07	9.26692e+06	2.09479e+07	1.22646e+07	651443	829891	876045	1.04024e+06	675670	960613	590184	1.27825e+06	1.2949e+06	769263	2.47036e+06	1.14043e+06	6.97033e+06	7.36749e+06	8.16043e+06	1.79845e+07	9.51956e+06	7.79861e+06	2.22328e+07	1.13587e+07	8.06205e+06	1.08055e+07	1.11198e+07	1.78649e+07	8.94054e+06
Com_18326_neg	8-Hydroxyguanosine	C10 H13 N5 O6	299.087	3.674	298.079	No results	No results	Full match	Nucleosides, nucleotides, and analogues	Purine nucleosides	Not available	Purine nucleosides	42571	38413.8	22943.4	16175.3	12582.6	13632.5	31747.9	27501.2	24624.4	33393.2	27782	38378.3	10528.1	37143.4	28462.6	64169.3	12645.8	14725.8	1.05007e+06	512924	896637	1.51581e+06	1.02544e+06	775884	25240.4	24846.9	45395.7	102151	73902.4	32641.5	76156.5	33278.3	37654.9	20666	43430.1	41701.2	237539
Com_3540_neg	Myricetin 3-O-galactoside	C21 H20 O13	480.091	5.225	479.084	No results	No results	Full match	Phenylpropanoids and polyketides	Flavonoids	Flavonoid glycosides	Flavonoid-3-O-glycosides	730917	550747	532340	209305	231817	193721	5.7483e+06	1.59835e+07	1.55802e+07	1.40059e+07	5.94656e+06	1.62643e+07	322848	457202	366196	306150	661034	410627	619577	516509	789668	688498	1.78639e+06	602082	1.12217e+07	2.76284e+06	4.88124e+06	4.96295e+06	4.09421e+06	4.41239e+06	3.88006e+06	2.84377e+06	5.5444e+06	2.66773e+06	2.29427e+06	5.7758e+06	7.56698e+06
Com_8104_neg	Genipin	C11 H14 O5	208.074	5.325	207.066	Invalid mass	No match	No match	Lipids and lipid-like molecules	Prenol lipids	Monoterpenoids	Iridoids and derivatives	806982	665221	521528	507018	328808	334492	3.68536e+06	1.99817e+06	3.02203e+06	2.04746e+06	4.59583e+06	3.49796e+06	913680	1.84669e+06	331374	3.14703e+06	1.6235e+06	3.29415e+06	209488	229121	250106	215137	433491	249965	1.10787e+06	1.2976e+06	918897	4.0097e+06	1.37095e+06	3.04009e+06	5.46423e+06	1.64577e+06	3.39033e+06	2.04028e+06	1.43264e+06	2.65949e+06	2.13008e+06
Com_21805_neg	Androsin	C15 H20 O8	328.116	5.763	327.109	No results	No results	Full match	Lipids and lipid-like molecules	Steroids and steroid derivatives	Androstane steroids	Androgens and derivatives	2.573e+06	164193	338470	71674.2	311187	75331.8	700464	447269	1.14232e+06	852818	1.07045e+06	407984	338849	274878	203745	527616	398288	469661	667647	539465	1.35458e+06	1.00188e+06	715344	1.46116e+06	563949	545392	1.4155e+06	507810	929199	804498	1.07511e+06	453807	1.08824e+06	418127	1.87165e+06	1.27619e+06	842495
Com_1043_neg	alpha-Zearalanol	C18 H26 O5	322.178	6.238	321.171	No results	No results	Full match	Phenylpropanoids and polyketides	Macrolides and analogues	Not available	Macrolides and analogues	1.13423e+06	3.12924e+06	1.12973e+06	627070	2.23337e+06	901243	2.29091e+06	1.95041e+06	2.65647e+06	2.72972e+06	4.22176e+06	2.31343e+06	473666	5.51586e+06	1.77859e+07	1.27419e+07	1.33004e+06	7.39977e+06	4.31558e+07	9.19149e+07	7.33481e+07	3.38349e+07	4.72538e+07	5.65871e+07	2.03626e+06	1.33153e+06	2.9149e+06	4.54777e+06	1.60065e+07	4.0374e+06	1.96561e+07	2.45982e+06	2.18549e+06	1.99943e+06	1.39425e+06	1.02956e+06	2.25735e+07
Com_7517_neg	5-O-p-Coumaroyl shikimic acid	C16 H16 O7	320.089	5.563	319.082	No results	No results	Full match					2.88321e+06	1.63604e+07	4.40014e+06	7.1637e+06	2.95335e+06	4.81161e+06	139954	174757	243723	237502	235559	172517	141912	161213	302090	196362	142007	158571	152958	180451	172261	152387	152095	266063	223069	282135	1.01117e+06	381222	310794	481156	225561	216664	283339	152811	1.0168e+06	237363	1.23217e+06
Com_26442_neg	LPC(1-acyl 18:1)	C26 H52 N O7 P	521.346	7.349	520.339	No results	No results	Full match					248665	445822	839769	174666	643347	68783.7	16797.7	4273.76	6403.78	5279.39	6646.18	4851.89	7090.12	5765.65	21191.8	6455.38	4947.58	5867	19492.5	15094.4	13743.4	11337.5	39062.6	13662.2	6580.96	3926.1	9309.77	5853.44	6445.23	9583.62	7473.27	6034.58	7616	4125.73	8823.72	5857.39	72095.8
Com_1493_neg	Pantetheine	C11 H22 N2 O4 S	278.13	5.243	277.123	No results	No results	Full match	Organic acids and derivatives	Carboxylic acids and derivatives	Amino acids, peptides, and analogues	Beta amino acids and derivatives	498900	375922	363357	142865	158231	124059	1.60927e+07	7.16257e+06	8.22704e+06	8.89161e+06	1.63384e+07	1.16329e+07	425438	738534	768671	1.01655e+06	581237	879960	640149	1.91761e+06	1.02681e+06	1.20282e+06	2.04535e+06	1.67337e+06	1.03202e+07	1.52112e+07	1.32116e+07	1.72326e+07	1.19664e+07	1.52029e+07	2.49644e+07	1.8544e+06	8.10518e+06	2.534e+06	2.30132e+07	1.66126e+07	7.54308e+06
Com_12090_neg	Baohuoside I	C27 H30 O10	514.185	5.317	559.183	No results	No results	Full match	Phenylpropanoids and polyketides	Flavonoids	Flavonoid glycosides	Flavonoid-3-O-glycosides	920394	758710	594823	578274	375019	381501	586448	188240	246450	253385	507571	265929	2.77318e+06	554307	311666	1.95031e+06	1.21417e+06	662222	2.2923e+06	483174	285256	688771	303771	208957	288358	219957	504969	459300	305730	356471	1.1296e+06	299243	369877	221055	393583	363902	343145
Com_4741_neg	Picropodophyllin	C22 H22 O8	414.132	6.157	413.124	No results	No results	Full match	Lignans, neolignans and related compounds	Lignan lactones	Podophyllotoxins	Podophyllotoxins	143766	183705	121405	86655	107557	80251.8	9.04328e+06	6.29322e+06	3.47798e+06	1.88023e+06	2.49724e+06	2.67661e+06	523575	204059	300852	473307	506648	316621	4.53046e+06	6.974e+06	4.87688e+06	5.07824e+06	1.6163e+06	4.75252e+06	4.57963e+06	145439	237205	127167	815291	1.2162e+06	2.11579e+06	2.4077e+06	2.97454e+06	125683	756134	827308	3.1661e+06
Com_10862_neg	Pyridoxamine	C8 H12 N2 O2	168.09	1.436	167.083	No results	No results	Full match	Organoheterocyclic compounds	Pyridines and derivatives	Pyridoxamines	Pyridoxamine 5'-phosphates	618573	621925	390601	324318	232557	274811	558261	462435	712486	575926	738320	353096	516583	1.47324e+06	386640	623759	2.5338e+06	1.00561e+06	360287	256303	299657	283902	239363	326238	510593	1.62714e+06	937365	559323	2.16332e+06	940099	661358	772303	1.03222e+06	325295	1.19452e+06	812110	711261
Com_20678_neg	(-)-epigallocatechin	C15 H14 O7	306.074	3.075	305.067	No results	No results	Full match	Phenylpropanoids and polyketides	Flavonoids	Flavans	Epigallocatechins	204655	73465.2	63872.2	107569	103747	94813.8	707630	726247	1.02147e+06	1.10314e+06	1.11373e+06	838829	610724	1.33963e+06	264436	608610	362313	340131	2.45277e+06	2.03389e+06	2.38406e+06	1.90161e+06	1.41969e+06	2.42593e+06	695228	446076	1.42179e+06	934493	1.40927e+06	1.14229e+06	1.18804e+06	1.1294e+06	1.76342e+06	564570	1.49423e+06	1.20621e+06	1.36388e+06
Com_13027_neg	5-Methyluridine	C10 H14 N2 O6	258.085	2.606	257.078	No results	No results	Full match	Nucleosides, nucleotides, and analogues	Pyrimidine nucleosides	Not available	Pyrimidine nucleosides	7.44501e+06	5.57798e+06	2.89229e+06	1.24043e+06	4.38623e+06	1.27877e+06	625428	697177	821423	1.19595e+06	981956	822640	367955	581150	498048	655717	633772	514610	645449	461447	718805	651578	510338	700043	913449	1.16093e+06	1.52408e+06	1.0475e+06	1.52475e+06	1.46848e+06	1.18539e+06	1.57467e+06	2.13184e+06	651334	1.80876e+06	1.23892e+06	1.43084e+06
Com_11711_neg	Spinosin	C28 H32 O15	608.174	5.247	607.166	No results	No results	Full match	Phenylpropanoids and polyketides	Flavonoids	Flavonoid glycosides	Flavonoid C-glycosides	477264	359619	347600	136669	151369	118679	2.74997e+06	1.27722e+06	777410	1.18677e+06	2.81114e+06	273617	170885	216022	152729	179001	313336	201689	230312	172503	308479	244913	175373	262013	638946	2.88045e+06	734533	3.75348e+06	992998	1.97501e+06	2.69701e+06	3.85579e+06	1.12808e+06	1.09437e+06	807306	2.77937e+06	943387
Com_2774_neg	14,15-Dehydrocrepenynic acid	C18 H28 O2	276.209	7.406	275.202	No results	No results	Full match					1.52192e+06	5.15145e+06	2.57384e+06	955904	2.76176e+06	2.65148e+06	7.84028e+06	1.00212e+07	8.4624e+06	4.22834e+06	5.47387e+06	3.85807e+06	4.0698e+07	5.69701e+07	6.56625e+07	984691	1.99174e+07	4.07257e+07	1.29326e+07	3.06278e+08	4.92483e+08	2.85059e+08	2.87197e+08	3.01875e+08	4.90127e+06	3.50515e+06	1.13434e+07	1.53997e+07	8.07685e+07	2.6175e+07	6.64576e+07	2.38291e+07	6.87939e+06	3.50379e+06	5.02005e+06	9.952e+06	1.36739e+08
Com_15285_neg	DGDG 18:2_18:2	C51 H88 O15	986.619	7.914	985.612	No results	Invalid mass	No results					4.3214e+06	4.69016e+06	3.70892e+06	1.69418e+06	2.7705e+06	8.9309e+06	3.08174e+06	8.06176e+06	2.71451e+06	2.80836e+06	2.01188e+06	2.20246e+06	1.17574e+06	1.27629e+06	1.25607e+06	1.40486e+06	5.03777e+06	719218	883572	1.57732e+06	1.41941e+06	1.07852e+06	979758	1.1576e+06	2.1299e+06	1.89002e+06	1.88449e+06	3.01068e+06	2.15091e+06	2.63592e+06	1.95791e+06	2.40616e+06	1.80396e+06	2.26515e+06	1.27302e+06	2.94243e+06	2.09994e+06
Com_8002_neg	Periplogenin	C23 H34 O5	390.241	6.699	389.233	No results	No results	Full match	Lipids and lipid-like molecules	Steroids and steroid derivatives	Steroid lactones	Cardenolides and derivatives	186730	237153	166637	120279	133260	112225	118061	64349	89602.4	71772.3	94534.9	60250.7	122211	102670	375545	156069	119321	118226	2.1317e+06	1.58769e+06	5.43544e+06	6.23657e+06	3.102e+06	1.51219e+06	85514.2	55704.4	134913	82460.5	732507	167474	504705	90402.2	105346	57535	122833	91288.3	439367
Com_3279_neg	Tubuloside A	C37 H48 O21	828.269	5.352	827.262	No results	No results	Full match	Organic oxygen compounds	Organooxygen compounds	Carbohydrates and carbohydrate conjugates	Oligosaccharides	775781	1.25765e+07	898580	1.2528e+06	5.13642e+06	1.25901e+06	4.57544e+06	3.68187e+06	6.48044e+06	4.39406e+06	9.26741e+06	5.66435e+06	2.15754e+06	1.00046e+07	287091	9.90919e+06	3.76516e+06	8.60523e+06	732175	881960	987942	1.48725e+06	2.68604e+06	1.54753e+06	2.94399e+06	2.28268e+06	6.53241e+06	6.38522e+06	2.02913e+06	4.7498e+06	6.53298e+06	2.3244e+06	6.69756e+06	3.23293e+06	4.02888e+06	7.53269e+06	5.55446e+06
Com_12098_neg	Plantagoside	C21 H22 O12	466.111	5.136	465.104	No results	No results	Full match	Phenylpropanoids and polyketides	Flavonoids	Flavonoid glycosides	Flavonoid O-glycosides	459355	5.42698e+06	2.53786e+06	1.55552e+06	1.24033e+06	1.5025e+06	123171	107954	160040	153064	198014	154903	240011	346070	292006	228408	528646	322431	495504	418601	643179	531135	377623	479687	190126	200701	392003	246208	323171	273345	247578	185583	220012	126301	283920	234154	315583
Com_14503_neg	Astragalus polyphenols	C20 H22 O9	406.126	5.296	405.119	No results	No results	Full match	Phenylpropanoids and polyketides	Stilbenes	Stilbene glycosides	Stilbene glycosides	1.11881e+06	2.34555e+06	1.91355e+06	701260	1.27095e+06	546287	270445	94816.1	153602	119828	250412	261005	377367	184489	222901	208078	349608	193445	123825	87170.6	150475	132917	84912	102024	144474	234749	261999	1.83218e+06	169496	171478	229586	263544	184569	116077	192024	273783	401441
Com_21049_neg	1,N6-Etheno-2-Deoxy-Adenosine	C12 H13 N5 O3	275.101	5.331	595.2	No results	No results	Full match	Organoheterocyclic compounds	Imidazopyrimidines	Purines and purine derivatives	Purines and purine derivatives	1.48349e+06	1.54292e+06	1.08136e+06	1.03146e+06	639768	742399	3.29702e+06	1.30844e+06	4.8542e+06	2.51145e+06	3.83189e+06	2.36827e+06	425039	744075	201196	906887	806278	1.35292e+06	382525	251733	456694	392840	245210	334540	1.55391e+06	1.31121e+06	1.93249e+06	3.33519e+06	1.87217e+06	2.50576e+06	2.43665e+06	2.50033e+06	3.55778e+06	959089	1.81902e+06	3.15253e+06	3.0509e+06
Com_22270_neg	PC 18:1_18:2	C44 H82 N O8 P	829.586	10.205	828.578	No results	Invalid mass	No results					955634	1.06451e+06	761993	794437	1.16905e+06	1.79961e+06	1.29523e+06	2.79684e+06	1.88127e+06	2.72171e+06	469928	649890	344093	369015	444439	316920	319989	356678	285001	297192	231358	276838	375390	276211	548800	787568	564218	426864	473513	593374	445759	492782	568454	676040	480281	508443	534936
Com_23255_neg	Gamma-Linolenic Acid	C18 H30 O2	278.225	10.797	277.217	No results	No results	Full match	Lipids and lipid-like molecules	Fatty Acyls	Lineolic acids and derivatives	Lineolic acids and derivatives	1.212e+06	1.09707e+06	475233	615586	1.44324e+06	716502	1.79523e+06	2.52929e+06	2.4932e+06	2.83441e+06	2.26026e+06	2.15498e+06	1.19585e+06	1.62695e+06	1.28632e+06	1.7222e+06	733129	2.38915e+06	2.56434e+06	1.92952e+06	1.7673e+06	2.02245e+06	2.02158e+06	1.5563e+06	2.45841e+06	3.42133e+06	2.95405e+06	3.66075e+06	3.3729e+06	3.39549e+06	2.50641e+06	2.5473e+06	3.38441e+06	2.48173e+06	3.6323e+06	3.63733e+06	2.21681e+06
Com_19018_neg	Hippuric Acid	C9 H9 N O3	179.058	5.099	178.051	No results	No results	Full match	Benzenoids	Benzene and substituted derivatives	Benzoic acids and derivatives	Hippuric acids	607552	2.57969e+06	1.48381e+06	1.20236e+06	446254	680985	241644	161578	445510	477805	525221	374419	634956	626339	544794	865895	706503	449690	354038	319592	401069	317813	366587	507279	530272	626821	1.09351e+06	1.1076e+06	490705	950943	844909	513599	924901	388053	837299	504664	606406
Com_3385_neg	Methyl gallate	C8 H8 O5	184.037	5.557	183.03	No results	No results	Full match	Benzenoids	Benzene and substituted derivatives	Benzoic acids and derivatives	Galloyl esters	1.41669e+07	1.08742e+08	7.67044e+07	6.78103e+07	1.98891e+07	4.49896e+07	837415	1.45044e+06	1.24089e+06	1.06361e+06	1.16268e+06	792824	837323	860780	551775	806143	791465	842483	957326	661626	969399	637905	777405	936561	1.02286e+06	749082	1.53879e+06	1.51843e+06	996654	1.2973e+06	1.01727e+06	985705	1.3163e+06	736706	1.58902e+06	1.09305e+06	1.48375e+07
Com_4493_neg	Arabidopyl ketoadipic acid	C15 H14 O9	338.064	5.432	337.057	No results	No results	Full match					659063	1.56871e+06	551181	448545	300782	520156	1.66546e+06	3.02917e+06	1.59646e+06	2.38641e+06	1.78669e+06	2.32798e+06	4.10073e+06	8.3815e+06	3.72279e+06	7.16671e+06	4.88334e+06	7.96676e+06	1.47333e+06	3.21473e+06	1.98945e+06	882274	1.84252e+06	2.76222e+06	3.26089e+06	3.03486e+06	4.26968e+06	3.48263e+06	5.69341e+06	4.10539e+06	2.99088e+06	5.54615e+06	4.56605e+06	578271	4.64233e+06	2.71492e+06	3.54673e+06
Com_1863_neg	Artemisic acid	C15 H22 O2	234.162	7.48	233.155	No results	No results	Full match	Lipids and lipid-like molecules	Prenol lipids	Sesquiterpenoids	Sesquiterpenoids	4.42132e+06	5.14017e+06	2.98069e+06	2.49733e+06	1.74163e+06	2.08898e+06	1.70895e+06	1.51981e+06	2.67468e+06	2.2455e+06	2.7739e+06	1.87005e+06	5.07074e+06	2.64679e+06	5.97206e+06	1.90912e+06	2.85064e+06	3.14568e+06	9.28405e+06	2.64408e+07	1.83011e+07	1.33175e+07	1.76155e+07	1.63519e+07	2.72913e+06	2.01049e+06	4.91228e+06	3.34346e+06	5.79662e+06	4.47868e+06	5.99489e+06	2.43061e+06	3.77163e+06	1.94091e+06	4.52367e+06	3.04981e+06	8.26593e+06
Com_6497_neg	(3R)-4,4-Dimethyl-2-oxotetrahydro-3-furanyl beta-D-glucopyranoside	C12 H20 O8	338.12	5.163	337.114	Invalid mass	No results	No results					438385	329417	200485	149655	126409	118782	691405	1.37759e+06	558369	868181	1.36911e+06	1.21366e+06	236866	335439	268669	224615	484985	301268	1.81077e+06	5.14488e+06	3.40734e+06	3.05143e+06	1.72605e+06	3.65349e+06	1.13727e+06	1.03606e+06	1.18763e+06	1.35857e+06	1.26879e+06	1.54501e+06	905342	1.08195e+06	449631	521441	1.46834e+06	1.08385e+06	915633
Com_1_pos	Oleamide	C18 H35 N O	281.271	9.753	282.279	Full match	No results	Full match	Lipids and lipid-like molecules	Fatty Acyls	Fatty amides	Fatty amides	2.05652e+10	1.92922e+10	2.67548e+10	2.6342e+10	1.80422e+10	2.1021e+10	7.61509e+09	4.49643e+09	7.10261e+09	1.16557e+10	1.69733e+10	7.27538e+09	5.10777e+09	7.39328e+09	2.00132e+10	3.89536e+09	4.99955e+09	1.082e+10	8.5967e+09	1.3144e+10	4.36932e+09	1.02538e+10	4.72644e+09	6.04497e+09	7.80482e+09	4.60211e+09	1.65322e+10	6.66906e+09	8.36967e+09	1.08075e+10	1.14104e+10	5.29793e+09	1.01379e+10	7.07975e+09	1.03057e+10	8.89551e+09	9.38502e+09
Com_2_pos	Hexadecanamide	C16 H33 N O	255.256	9.54	256.263	Full match	No results	No results	Lipids and lipid-like molecules	Fatty Acyls	Fatty amides	Fatty amides	8.14113e+09	5.62422e+09	6.62278e+09	7.02379e+09	3.65151e+09	4.9555e+09	1.31191e+09	8.69675e+08	1.25283e+09	1.39126e+09	1.07711e+10	1.57423e+09	9.08351e+08	1.03589e+09	7.92901e+09	5.78998e+08	1.03384e+09	2.75058e+09	1.46714e+09	2.4736e+09	5.99392e+08	1.95375e+09	8.95089e+08	7.99679e+08	1.36673e+09	4.52722e+08	2.36033e+09	1.07182e+09	1.30946e+09	1.40595e+09	1.12531e+09	8.56193e+08	8.70305e+08	1.12477e+09	1.05716e+09	1.31688e+09	1.42271e+09
Com_7_pos	Oleoyl ethylamide	C20 H39 N O	309.303	10.587	310.31	Full match	No results	No results	Lipids and lipid-like molecules	Fatty Acyls	Fatty amides	N-acyl amines	1.2196e+09	7.28032e+08	1.59151e+09	1.63037e+09	8.62298e+08	6.79634e+08	4.0018e+08	3.20429e+08	3.5984e+08	8.66718e+08	6.18385e+09	3.93782e+08	1.87957e+08	3.21995e+08	4.02874e+09	1.05276e+08	2.71559e+08	4.98236e+08	5.73544e+08	9.5006e+08	2.49983e+08	5.81773e+08	2.49031e+08	5.18965e+08	6.65971e+08	3.1249e+08	8.63096e+08	4.60945e+08	4.68919e+08	4.02225e+08	7.08234e+08	2.27912e+08	6.24576e+08	4.94662e+08	4.90426e+08	5.03858e+08	8.14096e+08
Com_23_pos	Isophorone	C9 H14 O	138.104	7.511	277.216	Full match	No results	No results	Organic oxygen compounds	Organooxygen compounds	Carbonyl compounds	Cyclohexenones	1.41155e+07	6.02406e+07	2.04876e+07	1.41134e+07	4.65182e+07	3.3647e+07	1.63383e+08	1.05101e+08	9.0767e+07	5.75866e+07	3.41028e+07	7.56699e+07	1.3924e+08	2.44802e+08	1.11791e+08	3.36446e+08	5.57099e+07	1.46359e+08	1.24333e+09	1.20847e+09	1.70323e+09	1.2174e+09	1.94313e+09	1.06354e+09	1.08283e+08	3.10175e+07	3.39195e+07	7.83585e+07	3.21596e+08	8.27843e+07	3.13004e+08	2.25229e+08	4.52611e+07	4.51115e+07	6.28069e+07	8.23585e+07	4.9018e+08
Com_34_pos	3-methyl-5-oxo-5-(4-toluidino)pentanoic acid	C13 H17 N O3	257.102	1.28	258.11	Invalid mass	No match	No match					2.24004e+09	6.45613e+08	1.43371e+08	5.75474e+08	3.39823e+08	3.17635e+08	2.60304e+06	8.23002e+06	1.6233e+07	6.23124e+06	5.27258e+06	1.22491e+07	2.08781e+07	4.65692e+06	8.44339e+06	1.06256e+07	2.25876e+07	4.19485e+06	5.14696e+08	3.00511e+08	5.78652e+08	4.44654e+08	2.54708e+08	4.01558e+08	1.34576e+07	1.38185e+07	1.88341e+07	7.7103e+06	5.45597e+07	4.47987e+07	2.13373e+07	5.34848e+07	9.49708e+06	4.28238e+07	1.82456e+07	3.01353e+06	1.16888e+08
Com_46_pos	PC O-18:1	C26 H52 N O7 P	521.348	9.497	522.355	No results	Full match	Full match					4.26664e+08	2.07374e+08	7.32689e+08	1.12018e+09	4.02566e+08	8.23111e+08	4.74729e+06	2.50248e+06	2.61761e+06	1.66849e+06	3.25411e+06	2.93354e+06	1.79443e+06	1.69649e+06	1.12624e+06	1.29045e+06	921315	1.3232e+06	980045	2.84657e+06	508325	2.83271e+06	8.81244e+06	753992	3.06379e+06	3.33611e+06	733951	3.01115e+06	5.03031e+06	1.36025e+07	2.77268e+06	2.94558e+06	2.06445e+06	4.51158e+06	3.8881e+06	2.28797e+06	2.83162e+07
Com_72_pos	indoline-2-carboxylic acid	C9 H9 N O2	163.063	4.872	164.071	Full match	No results	Full match					8.36493e+08	8.35723e+08	4.79675e+08	6.20588e+08	4.63098e+08	6.92694e+08	8.2822e+07	5.60451e+07	5.66773e+07	7.55977e+07	2.55301e+07	6.30901e+07	1.46512e+07	1.89721e+07	5.61291e+07	4.24134e+07	1.18862e+07	3.3138e+07	9.61738e+07	6.00292e+07	1.16922e+08	7.63266e+07	4.43672e+07	7.83296e+07	9.91525e+07	1.61211e+08	1.1112e+08	6.87358e+07	9.96728e+07	1.43412e+08	9.01426e+07	9.07179e+07	9.06645e+07	1.14181e+08	1.47185e+08	6.65803e+07	1.5433e+08
Com_108_pos	Sulforidazine	C21 H26 N2 O2 S2	402.152	5.171	403.158	Invalid mass	No results	No results	Organoheterocyclic compounds	Benzothiazines	Phenothiazines	Phenothiazines	3.73931e+06	1.75248e+06	5.70139e+06	634213	5.67431e+06	617325	3.57883e+06	2.56381e+06	7.01673e+06	3.33118e+06	1.2734e+06	3.39557e+06	873956	505704	3.36041e+06	1.07209e+06	259656	1.41496e+06	2.64927e+06	1.45006e+06	1.74897e+06	1.76593e+06	2.41721e+06	7.18106e+06	1.56498e+06	613962	585497	2.62392e+06	1.10703e+06	818259	2.76622e+06	2.22853e+06	582600	1.7532e+06	710038	2.98798e+06	1.8731e+06
Com_113_pos	L-Threonic acid-1,4-lactone	C4 H6 O4	118.028	1.429	136.062	Invalid mass	No results	No results	Organoheterocyclic compounds	Lactones	Gamma butyrolactones	Gamma butyrolactones	686632	664942	403240	3.01877e+06	325126	976073	633794	2.42455e+07	3.60315e+07	2.74209e+07	2.74863e+07	3.84789e+07	2.67985e+08	3.73094e+08	2.58696e+07	5.24402e+08	2.73656e+08	3.43797e+08	7.0369e+06	186504	242306	2.30704e+06	3.32273e+07	1.59959e+07	392646	592089	7.27409e+06	3.16739e+07	549204	1.35105e+07	5.89568e+07	4.0272e+07	3.00825e+07	1.62629e+08	673617	7.96517e+07	1.09976e+08
Com_116_pos	PC O-18:3	C26 H48 N O7 P	517.317	8.403	518.324	No results	Full match	Full match					1.12041e+07	2.04434e+06	9.6996e+06	1.42707e+07	1.90969e+07	1.42813e+07	1.41829e+08	1.96725e+08	2.06366e+08	9.25498e+07	5.71082e+07	1.8405e+08	1.07657e+07	1.64637e+07	4.90963e+06	1.27552e+07	5.2977e+06	6.53413e+06	2.37638e+07	2.97594e+07	7.13366e+06	3.17974e+07	1.00892e+08	1.3461e+07	2.85657e+08	6.78654e+08	1.5535e+08	1.79787e+08	1.45276e+08	1.1635e+08	7.95294e+07	2.38361e+08	1.45983e+08	4.60897e+08	1.25616e+08	1.12446e+08	7.31064e+07
Com_126_pos	6-Methylquinoline	C10 H9 N	161.084	5.176	144.081	Invalid mass	No results	No match	Organoheterocyclic compounds	Quinolines and derivatives	Not available	Quinolines and derivatives	4.53392e+07	1.14868e+08	3.17477e+06	1.73122e+07	1.20772e+08	3.10158e+07	3.03821e+08	1.25265e+08	3.94797e+07	7.59669e+07	5.41597e+07	6.98204e+07	3.71304e+08	1.07779e+09	2.7843e+08	3.70854e+08	1.19912e+09	7.77134e+08	1.44598e+08	1.43718e+08	3.08137e+08	1.35648e+08	1.78705e+08	1.66319e+08	7.46544e+07	2.33523e+08	6.53389e+07	7.82241e+07	5.06446e+08	2.30797e+08	1.6705e+08	1.24781e+08	1.02769e+08	7.25611e+07	1.4665e+08	8.97571e+07	2.62099e+08
Com_130_pos	6-Pentyl-2H-pyran-2-one	C10 H14 O2	166.098	7.511	333.203	Invalid mass	No results	No results					1.38217e+06	1.8336e+06	1.36844e+06	786691	2.43125e+06	1.31076e+06	1.1379e+07	4.01371e+06	5.09979e+06	1.48544e+06	1.67282e+06	3.33119e+06	1.79651e+07	3.81188e+06	2.4734e+07	1.92854e+07	1.24165e+07	5.47105e+06	1.99396e+08	3.6757e+08	2.73978e+08	2.31625e+08	4.36662e+08	2.3697e+08	1.06369e+07	3.38503e+06	2.57432e+06	1.2691e+07	6.10309e+07	2.23206e+06	7.4307e+07	2.35628e+07	1.68684e+06	1.82983e+06	1.52164e+06	2.08958e+06	9.80892e+07
Com_143_pos	p-Aminocinnamic acid	C9 H9 N O2	163.063	5.178	146.06	No results	No results	Full match	Benzenoids	Phenol esters	Not available	Phenol esters	4.43797e+07	1.2105e+08	4.77353e+07	2.56175e+07	1.19007e+08	3.70589e+07	2.7682e+08	1.13819e+08	3.99543e+07	7.34651e+07	4.89729e+07	6.64373e+07	3.28395e+08	9.44911e+08	2.47705e+08	3.2841e+08	1.07513e+09	7.08182e+08	1.34321e+08	1.36925e+08	2.80319e+08	1.29107e+08	1.78228e+08	1.50417e+08	7.09799e+07	2.20978e+08	6.89781e+07	7.57877e+07	4.42399e+08	2.09838e+08	1.4622e+08	1.19634e+08	9.22902e+07	6.55578e+07	1.29795e+08	7.9004e+07	2.26606e+08
Com_157_pos	9-Oxo-10(E),12(E)-octadecadienoic acid	C18 H30 O3	294.219	7.799	295.227	Full match	No results	Full match	Lipids and lipid-like molecules	Fatty Acyls	Lineolic acids and derivatives	Lineolic acids and derivatives	2.54572e+07	5.95327e+07	3.33494e+07	3.22508e+07	5.75353e+07	5.2468e+07	3.62468e+07	2.43933e+07	1.56597e+07	1.91482e+07	8.73049e+06	2.54181e+07	2.34017e+07	1.61694e+07	1.49635e+07	2.71508e+07	1.44018e+07	1.14995e+07	9.40419e+07	1.91404e+08	1.88729e+08	1.68053e+08	1.98258e+08	1.09676e+08	1.20747e+07	8.78261e+06	9.49296e+06	1.10016e+07	3.3682e+07	1.42026e+07	4.05876e+07	2.07424e+07	1.26315e+07	2.48084e+06	8.7512e+06	2.07111e+07	5.54173e+07
[truncated: 823 more rows]
[truncated: 2 more columns]

## Sheet: Table S3 data_table
	Transcriptome sequencing data quality assessment
sample	library	raw_reads	raw_bases	clean_reads	clean_bases	error_rate	Q20	Q30	GC_pct
Tkzi_1	FRAS230390377-1r	24273408	7.28	24211194	7.26	0.01	98.74	96.45	43.99
[truncated: 17 more rows]

## Sheet: Table S4 List of Frequency Dist
Transcriptome de novo assembly statistics
[truncated: 3 more rows]

[truncated: 2 more sheets: Table S5 Annotation_Summary, Table S6 WGCNA]
